# Supplementary material for: Phage diversity in One Health
Source: Essays Biochem. 2024 Dec 17;68(5):607–19. doi: 10.1042/EBC20240012 (PMC12055037; doi:10.1042/EBC20240012)
Supplement: Supplementary Table S1-S3 [file EBC-2024-0012C_supps.xlsx]

## Sheet: Table 1
Accession	Full taxonomy string	Realm	Kingdom	Phylum	Class	Order	Family	Sub-family	Genus
KC862295.1	Viruses; Duplodnaviria; Heunggongvirae; Uroviricota; Caudoviricetes; Nankokuvirus; Nankokuvirus PAKP3	Duplodnaviria	Heunggongvirae	Uroviricota	Caudoviricetes				Nankokuvirus
KY000082.1	Viruses; Duplodnaviria; Heunggongvirae; Uroviricota; Caudoviricetes; Pbunavirus; Pbunavirus PA5	Duplodnaviria	Heunggongvirae	Uroviricota	Caudoviricetes				Pbunavirus
MK837011.1	Viruses; Duplodnaviria; Heunggongvirae; Uroviricota; Caudoviricetes; Bruynoghevirus	Duplodnaviria	Heunggongvirae	Uroviricota	Caudoviricetes				Bruynoghevirus
NC_031274.1	Viruses; Duplodnaviria; Heunggongvirae; Uroviricota; Caudoviricetes; Zobellviridae; Paundecimvirus	Duplodnaviria	Heunggongvirae	Uroviricota	Caudoviricetes		Zobellviridae		Paundecimvirus
NC_041919.1	Viruses; Duplodnaviria; Heunggongvirae; Uroviricota; Caudoviricetes; Rosemountvirus	Duplodnaviria	Heunggongvirae	Uroviricota	Caudoviricetes				Rosemountvirus
NC_050148.1	Viruses; Duplodnaviria; Heunggongvirae; Uroviricota; Caudoviricetes; Pbunavirus; Pbunavirus Pa193	Duplodnaviria	Heunggongvirae	Uroviricota	Caudoviricetes				Pbunavirus
OL362274.1	Viruses; Duplodnaviria; Heunggongvirae; Uroviricota; Caudoviricetes	Duplodnaviria	Heunggongvirae	Uroviricota	Caudoviricetes
NC_023009.1	Viruses; Duplodnaviria; Heunggongvirae; Uroviricota; Caudoviricetes; Herelleviridae; Twortvirinae; Kayvirus; Kayvirus Sb1	Duplodnaviria	Heunggongvirae	Uroviricota	Caudoviricetes		Herelleviridae	Twortvirinae	Kayvirus
FJ194439.1	Viruses; Duplodnaviria; Heunggongvirae; Uroviricota; Caudoviricetes; Autographiviridae; Studiervirinae; Berlinvirus; Berlinvirus Kvp1	Duplodnaviria	Heunggongvirae	Uroviricota	Caudoviricetes		Autographiviridae	Studiervirinae	Berlinvirus
MN508623.2	Viruses; Duplodnaviria; Heunggongvirae; Uroviricota; Caudoviricetes; Straboviridae; Pseudotevenvirus	Duplodnaviria	Heunggongvirae	Uroviricota	Caudoviricetes		Straboviridae		Pseudotevenvirus
NC_025447.1	Viruses; Duplodnaviria; Heunggongvirae; Uroviricota; Caudoviricetes; Asteriusvirus; Asteriusvirus av121Q	Duplodnaviria	Heunggongvirae	Uroviricota	Caudoviricetes				Asteriusvirus
MW004544.1	Viruses; Duplodnaviria; Heunggongvirae; Uroviricota; Caudoviricetes; Herelleviridae; Brockvirinae; Schiekvirus; Schiekvirus EFDG1	Duplodnaviria	Heunggongvirae	Uroviricota	Caudoviricetes		Herelleviridae	Brockvirinae	Schiekvirus
KY000085.1	Viruses; Duplodnaviria; Heunggongvirae; Uroviricota; Caudoviricetes; Rountreeviridae; Rakietenvirinae; Rosenblumvirus; Rosenblumvirus SCH1	Duplodnaviria	Heunggongvirae	Uroviricota	Caudoviricetes		Rountreeviridae	Rakietenvirinae	Rosenblumvirus
KX130864.1	Viruses; Duplodnaviria; Heunggongvirae; Uroviricota; Caudoviricetes; Straboviridae; Tevenvirinae; Tequatrovirus; Tequatrovirus SHBML501	Duplodnaviria	Heunggongvirae	Uroviricota	Caudoviricetes		Straboviridae	Tevenvirinae	Tequatrovirus
MN508621.2	Viruses; Duplodnaviria; Heunggongvirae; Uroviricota; Caudoviricetes; Straboviridae; Pseudotevenvirus; Pseudotevenvirus leb	Duplodnaviria	Heunggongvirae	Uroviricota	Caudoviricetes		Straboviridae		Pseudotevenvirus
MK278859.1	Viruses; Duplodnaviria; Heunggongvirae; Uroviricota; Caudoviricetes; Autographiviridae; Beijerinckvirinae; Friunavirus; Friunavirus AbKT21III	Duplodnaviria	Heunggongvirae	Uroviricota	Caudoviricetes		Autographiviridae	Beijerinckvirinae	Friunavirus
JQ307386.1	Viruses; Duplodnaviria; Heunggongvirae; Uroviricota; Caudoviricetes; Autographiviridae; Krylovirinae; Phikmvvirus; Phikmvvirus PT5	Duplodnaviria	Heunggongvirae	Uroviricota	Caudoviricetes		Autographiviridae	Krylovirinae	Phikmvvirus
EU568876.1	Viruses; Duplodnaviria; Heunggongvirae; Uroviricota; Caudoviricetes; Gclasvirinae; Liefievirus	Duplodnaviria	Heunggongvirae	Uroviricota	Caudoviricetes			Gclasvirinae	Liefievirus
MT701588.1	Viruses; Duplodnaviria; Heunggongvirae; Uroviricota; Caudoviricetes; Straboviridae; Tevenvirinae; Jiaodavirus	Duplodnaviria	Heunggongvirae	Uroviricota	Caudoviricetes		Straboviridae	Tevenvirinae	Jiaodavirus
KF787095.1	Viruses; Duplodnaviria; Heunggongvirae; Uroviricota; Caudoviricetes; Schitoviridae; Rothmandenesvirinae; Jwalphavirus; Jwalphavirus jwalpha	Duplodnaviria	Heunggongvirae	Uroviricota	Caudoviricetes		Schitoviridae	Rothmandenesvirinae	Jwalphavirus
MT633129.1	Viruses; Duplodnaviria; Heunggongvirae; Uroviricota; Caudoviricetes; Autographiviridae; Beijerinckvirinae; Friunavirus; Friunavirus fv15519	Duplodnaviria	Heunggongvirae	Uroviricota	Caudoviricetes		Autographiviridae	Beijerinckvirinae	Friunavirus
AP014078.1	Viruses; Duplodnaviria; Heunggongvirae; Uroviricota; Caudoviricetes; environmental samples	Duplodnaviria	Heunggongvirae	Uroviricota	Caudoviricetes
AF399011.1	Viruses; Duplodnaviria; Heunggongvirae; Uroviricota; Caudoviricetes; Phikzvirus; Phikzvirus phiKZ	Duplodnaviria	Heunggongvirae	Uroviricota	Caudoviricetes				Phikzvirus
NC_030953.1	Viruses; Duplodnaviria; Heunggongvirae; Uroviricota; Caudoviricetes; Straboviridae; Tevenvirinae; Tequatrovirus; Tequatrovirus shfml11	Duplodnaviria	Heunggongvirae	Uroviricota	Caudoviricetes		Straboviridae	Tevenvirinae	Tequatrovirus
NC_008294.1	Viruses; Riboviria; Orthornavirae; Lenarviricota; Leviviricetes; Norzivirales; Fiersviridae; Perrunavirus; Perrunavirus olsenii	Riboviria	Orthornavirae	Lenarviricota	Leviviricetes	Norzivirales	Fiersviridae		Perrunavirus
NC_027351.1	Viruses; Duplodnaviria; Heunggongvirae; Uroviricota; Caudoviricetes; Vequintavirinae; Seunavirus; Seunavirus SSE121	Duplodnaviria	Heunggongvirae	Uroviricota	Caudoviricetes			Vequintavirinae	Seunavirus
KC862297.1	Viruses; Duplodnaviria; Heunggongvirae; Uroviricota; Caudoviricetes; Pakpunavirus; Pakpunavirus PAKP1	Duplodnaviria	Heunggongvirae	Uroviricota	Caudoviricetes				Pakpunavirus
NC_025462.1	Viruses; Duplodnaviria; Heunggongvirae; Uroviricota; Caudoviricetes; Saclayvirus	Duplodnaviria	Heunggongvirae	Uroviricota	Caudoviricetes				Saclayvirus
NC_019910.1	Viruses; Duplodnaviria; Heunggongvirae; Uroviricota; Caudoviricetes; Ackermannviridae; Aglimvirinae; Agtrevirus; Agtrevirus SKML39	Duplodnaviria	Heunggongvirae	Uroviricota	Caudoviricetes		Ackermannviridae	Aglimvirinae	Agtrevirus
MK278861.1	Viruses; Duplodnaviria; Heunggongvirae; Uroviricota; Caudoviricetes; Drexlerviridae; Webervirus; Webervirus KpKT21phi1	Duplodnaviria	Heunggongvirae	Uroviricota	Caudoviricetes		Drexlerviridae		Webervirus
MN027503.1	Viruses; Duplodnaviria; Heunggongvirae; Uroviricota; Caudoviricetes; Herelleviridae; Brockvirinae; Schiekvirus	Duplodnaviria	Heunggongvirae	Uroviricota	Caudoviricetes		Herelleviridae	Brockvirinae	Schiekvirus
MK800154.1	Viruses; Duplodnaviria; Heunggongvirae; Uroviricota; Caudoviricetes; Saphexavirus	Duplodnaviria	Heunggongvirae	Uroviricota	Caudoviricetes				Saphexavirus
PP203294.1	Viruses; Duplodnaviria; Heunggongvirae; Uroviricota; Caudoviricetes; Pakpunavirus	Duplodnaviria	Heunggongvirae	Uroviricota	Caudoviricetes				Pakpunavirus
MW004545.1	Viruses; Duplodnaviria; Heunggongvirae; Uroviricota; Caudoviricetes; Herelleviridae; Brockvirinae; Schiekvirus	Duplodnaviria	Heunggongvirae	Uroviricota	Caudoviricetes		Herelleviridae	Brockvirinae	Schiekvirus
NC_005282.1	Viruses; Duplodnaviria; Heunggongvirae; Uroviricota; Caudoviricetes; Ounavirinae; Felixounavirus; Felixounavirus felixO1	Duplodnaviria	Heunggongvirae	Uroviricota	Caudoviricetes			Ounavirinae	Felixounavirus
NC_004629.1	Viruses; Duplodnaviria; Heunggongvirae; Uroviricota; Caudoviricetes; Phikzvirus; Phikzvirus phiKZ	Duplodnaviria	Heunggongvirae	Uroviricota	Caudoviricetes				Phikzvirus
OL770263.1	Viruses; Duplodnaviria; Heunggongvirae; Uroviricota; Caudoviricetes; Autographiviridae; Beijerinckvirinae; Friunavirus	Duplodnaviria	Heunggongvirae	Uroviricota	Caudoviricetes		Autographiviridae	Beijerinckvirinae	Friunavirus
OQ988004.1	Viruses; Duplodnaviria; Heunggongvirae; Uroviricota; Caudoviricetes; Mapvirus	Duplodnaviria	Heunggongvirae	Uroviricota	Caudoviricetes				Mapvirus
AY543070.1	Viruses; Duplodnaviria; Heunggongvirae; Uroviricota; Caudoviricetes; Demerecviridae; Markadamsvirinae; Tequintavirus; Tequintavirus T5	Duplodnaviria	Heunggongvirae	Uroviricota	Caudoviricetes		Demerecviridae	Markadamsvirinae	Tequintavirus
KC862300.1	Viruses; Duplodnaviria; Heunggongvirae; Uroviricota; Caudoviricetes; Pakpunavirus; Pakpunavirus PAKP4	Duplodnaviria	Heunggongvirae	Uroviricota	Caudoviricetes				Pakpunavirus
HQ665011.1	Viruses; Duplodnaviria; Heunggongvirae; Uroviricota; Caudoviricetes; Demerecviridae; Markadamsvirinae; Tequintavirus; Tequintavirus AKFV33	Duplodnaviria	Heunggongvirae	Uroviricota	Caudoviricetes		Demerecviridae	Markadamsvirinae	Tequintavirus
OL362271.1	Viruses; Duplodnaviria; Heunggongvirae; Uroviricota; Caudoviricetes; Autographiviridae	Duplodnaviria	Heunggongvirae	Uroviricota	Caudoviricetes		Autographiviridae
MT933737.1	Viruses; Duplodnaviria; Heunggongvirae; Uroviricota; Caudoviricetes; Pbunavirus	Duplodnaviria	Heunggongvirae	Uroviricota	Caudoviricetes				Pbunavirus
NC_028773.1	Viruses; Duplodnaviria; Heunggongvirae; Uroviricota; Caudoviricetes; Straboviridae	Duplodnaviria	Heunggongvirae	Uroviricota	Caudoviricetes		Straboviridae
MN508615.2	Viruses; Duplodnaviria; Heunggongvirae; Uroviricota; Caudoviricetes; Gordonclarkvirinae; Kuravirus; Kuravirus ES17	Duplodnaviria	Heunggongvirae	Uroviricota	Caudoviricetes			Gordonclarkvirinae	Kuravirus
DQ832317.1	Viruses; Duplodnaviria; Heunggongvirae; Uroviricota; Caudoviricetes; Vequintavirinae; Vequintavirus; Vequintavirus V5	Duplodnaviria	Heunggongvirae	Uroviricota	Caudoviricetes			Vequintavirinae	Vequintavirus
OQ938574.1	Viruses; Duplodnaviria; Heunggongvirae; Uroviricota; Caudoviricetes; Steinhofvirus	Duplodnaviria	Heunggongvirae	Uroviricota	Caudoviricetes				Steinhofvirus
NC_028671.2	Viruses; Duplodnaviria; Heunggongvirae; Uroviricota; Caudoviricetes	Duplodnaviria	Heunggongvirae	Uroviricota	Caudoviricetes
AP013800.1	Viruses; Duplodnaviria; Heunggongvirae; Uroviricota; Caudoviricetes; environmental samples	Duplodnaviria	Heunggongvirae	Uroviricota	Caudoviricetes
AY370674.1	Viruses; Duplodnaviria; Heunggongvirae; Uroviricota; Caudoviricetes; Autographiviridae; Molineuxvirinae; Vectrevirus; Vectrevirus K15	Duplodnaviria	Heunggongvirae	Uroviricota	Caudoviricetes		Autographiviridae	Molineuxvirinae	Vectrevirus
JX202565.1	Viruses; Duplodnaviria; Heunggongvirae; Uroviricota; Caudoviricetes; Guernseyvirinae; Jerseyvirus; Jerseyvirus wksl3	Duplodnaviria	Heunggongvirae	Uroviricota	Caudoviricetes			Guernseyvirinae	Jerseyvirus
NC_047872.1	Viruses; Duplodnaviria; Heunggongvirae; Uroviricota; Caudoviricetes; Herelleviridae; Jasinkavirinae; Pecentumvirus; Pecentumvirus LMSP25	Duplodnaviria	Heunggongvirae	Uroviricota	Caudoviricetes		Herelleviridae	Jasinkavirinae	Pecentumvirus
NC_031063.1	Viruses; Duplodnaviria; Heunggongvirae; Uroviricota; Caudoviricetes; Schitoviridae; Migulavirinae; Litunavirus; Litunavirus Ab09	Duplodnaviria	Heunggongvirae	Uroviricota	Caudoviricetes		Schitoviridae	Migulavirinae	Litunavirus
HM035024.1	Viruses; Duplodnaviria; Heunggongvirae; Uroviricota; Caudoviricetes; Drexlerviridae; Tunavirinae; Tunavirus; Tunavirus Shfl1	Duplodnaviria	Heunggongvirae	Uroviricota	Caudoviricetes		Drexlerviridae	Tunavirinae	Tunavirus
KJ668713.1	Viruses; Duplodnaviria; Heunggongvirae; Uroviricota; Caudoviricetes; Drexlerviridae; Rogunavirinae; Rogunavirus; Rogunavirus E41c	Duplodnaviria	Heunggongvirae	Uroviricota	Caudoviricetes		Drexlerviridae	Rogunavirinae	Rogunavirus
MK837012.1	Viruses; Duplodnaviria; Heunggongvirae; Uroviricota; Caudoviricetes; Bruynoghevirus	Duplodnaviria	Heunggongvirae	Uroviricota	Caudoviricetes				Bruynoghevirus
MK521906.1	Viruses; Duplodnaviria; Heunggongvirae; Uroviricota; Caudoviricetes; Jedunavirus	Duplodnaviria	Heunggongvirae	Uroviricota	Caudoviricetes				Jedunavirus
GU070616.1	Viruses; Duplodnaviria; Heunggongvirae; Uroviricota; Caudoviricetes; Vequintavirinae; Seunavirus; Seunavirus PVPSE1	Duplodnaviria	Heunggongvirae	Uroviricota	Caudoviricetes			Vequintavirinae	Seunavirus
NC_024360.1	Viruses; Duplodnaviria; Heunggongvirae; Uroviricota; Caudoviricetes; Herelleviridae; Jasinkavirinae; Pecentumvirus; Pecentumvirus LMSP25	Duplodnaviria	Heunggongvirae	Uroviricota	Caudoviricetes		Herelleviridae	Jasinkavirinae	Pecentumvirus
NC_029009.1	Viruses; Duplodnaviria; Heunggongvirae; Uroviricota; Caudoviricetes; Herelleviridae; Brockvirinae; Schiekvirus; Schiekvirus EFDG1	Duplodnaviria	Heunggongvirae	Uroviricota	Caudoviricetes		Herelleviridae	Brockvirinae	Schiekvirus
JX181825.1	Viruses; Duplodnaviria; Heunggongvirae; Uroviricota; Caudoviricetes; Straboviridae; Tevenvirinae; Gelderlandvirus; Gelderlandvirus stml198	Duplodnaviria	Heunggongvirae	Uroviricota	Caudoviricetes		Straboviridae	Tevenvirinae	Gelderlandvirus
OQ974181.1	Viruses; Duplodnaviria; Heunggongvirae; Uroviricota; Caudoviricetes	Duplodnaviria	Heunggongvirae	Uroviricota	Caudoviricetes
NC_073194.1	Viruses; Duplodnaviria; Heunggongvirae; Uroviricota; Caudoviricetes; Guernseyvirinae; Jerseyvirus	Duplodnaviria	Heunggongvirae	Uroviricota	Caudoviricetes			Guernseyvirinae	Jerseyvirus
NC_023575.1	Viruses; Duplodnaviria; Heunggongvirae; Uroviricota; Caudoviricetes	Duplodnaviria	Heunggongvirae	Uroviricota	Caudoviricetes
MN703410.1	Viruses; Duplodnaviria; Heunggongvirae; Uroviricota; Caudoviricetes; Vilmaviridae; Lclasvirinae; Faithunavirus	Duplodnaviria	Heunggongvirae	Uroviricota	Caudoviricetes		Vilmaviridae	Lclasvirinae	Faithunavirus
OQ319932.1	Viruses; Duplodnaviria; Heunggongvirae; Uroviricota; Caudoviricetes; Pbunavirus	Duplodnaviria	Heunggongvirae	Uroviricota	Caudoviricetes				Pbunavirus
KC862298.1	Viruses; Duplodnaviria; Heunggongvirae; Uroviricota; Caudoviricetes; Pakpunavirus; Pakpunavirus PAKP2	Duplodnaviria	Heunggongvirae	Uroviricota	Caudoviricetes				Pakpunavirus
FR775895.2	Viruses; Duplodnaviria; Heunggongvirae; Uroviricota; Caudoviricetes; Stephanstirmvirinae; Justusliebigvirus; Justusliebigvirus phi92	Duplodnaviria	Heunggongvirae	Uroviricota	Caudoviricetes			Stephanstirmvirinae	Justusliebigvirus
JX181828.1	Viruses; Duplodnaviria; Heunggongvirae; Uroviricota; Caudoviricetes; Ackermannviridae; Cvivirinae; Kuttervirus; Kuttervirus STML131	Duplodnaviria	Heunggongvirae	Uroviricota	Caudoviricetes		Ackermannviridae	Cvivirinae	Kuttervirus
EU877232.1	Viruses; Duplodnaviria; Heunggongvirae; Uroviricota; Caudoviricetes; Ounavirinae; Felixounavirus; Felixounavirus wV8	Duplodnaviria	Heunggongvirae	Uroviricota	Caudoviricetes			Ounavirinae	Felixounavirus
KC012913.1	Viruses; Duplodnaviria; Heunggongvirae; Uroviricota; Caudoviricetes; Herelleviridae; Twortvirinae; Kayvirus; Kayvirus G1	Duplodnaviria	Heunggongvirae	Uroviricota	Caudoviricetes		Herelleviridae	Twortvirinae	Kayvirus
NC_011703.1	Viruses; Duplodnaviria; Heunggongvirae; Uroviricota; Caudoviricetes; Pbunavirus; Pbunavirus pv141	Duplodnaviria	Heunggongvirae	Uroviricota	Caudoviricetes				Pbunavirus
NC_023583.1	Viruses; Duplodnaviria; Heunggongvirae; Uroviricota; Caudoviricetes; Bruynoghevirus; Bruynoghevirus TL	Duplodnaviria	Heunggongvirae	Uroviricota	Caudoviricetes				Bruynoghevirus
NC_023693.1	Viruses; Duplodnaviria; Heunggongvirae; Uroviricota; Caudoviricetes; Stephanstirmvirinae; Justusliebigvirus; Justusliebigvirus phi92	Duplodnaviria	Heunggongvirae	Uroviricota	Caudoviricetes			Stephanstirmvirinae	Justusliebigvirus
NC_024379.1	Viruses; Duplodnaviria; Heunggongvirae; Uroviricota; Caudoviricetes; Autographiviridae; Studiervirinae; Kayfunavirus; Kayfunavirus PE31	Duplodnaviria	Heunggongvirae	Uroviricota	Caudoviricetes		Autographiviridae	Studiervirinae	Kayfunavirus
NC_012419.1	Viruses; Duplodnaviria; Heunggongvirae; Uroviricota; Caudoviricetes	Duplodnaviria	Heunggongvirae	Uroviricota	Caudoviricetes
KX130861.1	Viruses; Duplodnaviria; Heunggongvirae; Uroviricota; Caudoviricetes; Straboviridae; Tevenvirinae; Tequatrovirus; Tequatrovirus shfml11	Duplodnaviria	Heunggongvirae	Uroviricota	Caudoviricetes		Straboviridae	Tevenvirinae	Tequatrovirus
MK417514.1	Viruses; Duplodnaviria; Heunggongvirae; Uroviricota; Caudoviricetes; Herelleviridae; Twortvirinae; Kayvirus	Duplodnaviria	Heunggongvirae	Uroviricota	Caudoviricetes		Herelleviridae	Twortvirinae	Kayvirus
HE775250.1	Viruses; Duplodnaviria; Heunggongvirae; Uroviricota; Caudoviricetes; Guernseyvirinae; Jerseyvirus; Jerseyvirus Ent1	Duplodnaviria	Heunggongvirae	Uroviricota	Caudoviricetes			Guernseyvirinae	Jerseyvirus
OR538762.1	Viruses; Duplodnaviria; Heunggongvirae; Uroviricota; Caudoviricetes; Pbunavirus	Duplodnaviria	Heunggongvirae	Uroviricota	Caudoviricetes				Pbunavirus
NC_024212.1	Viruses; Duplodnaviria; Heunggongvirae; Uroviricota; Caudoviricetes; Saphexavirus; Saphexavirus VD13	Duplodnaviria	Heunggongvirae	Uroviricota	Caudoviricetes				Saphexavirus
NC_028812.1	Viruses; Duplodnaviria; Heunggongvirae; Uroviricota; Caudoviricetes; Casjensviridae; Lavrentievavirus; Lavrentievavirus pPM01	Duplodnaviria	Heunggongvirae	Uroviricota	Caudoviricetes		Casjensviridae		Lavrentievavirus
NC_026612.1	Viruses; Monodnaviria; Loebvirae; Hofneiviricota; Faserviricetes; Tubulavirales; Inoviridae; environmental samples	Monodnaviria	Loebvirae	Hofneiviricota	Faserviricetes	Tubulavirales	Inoviridae
EF437941.1	Viruses; Duplodnaviria; Heunggongvirae; Uroviricota; Caudoviricetes; Straboviridae; Krischvirus; Krischvirus georgiaone	Duplodnaviria	Heunggongvirae	Uroviricota	Caudoviricetes		Straboviridae		Krischvirus
NC_025457.1	Viruses; Duplodnaviria; Heunggongvirae; Uroviricota; Caudoviricetes; Autographiviridae; Beijerinckvirinae; Daemvirus; Daemvirus acibel007	Duplodnaviria	Heunggongvirae	Uroviricota	Caudoviricetes		Autographiviridae	Beijerinckvirinae	Daemvirus
NC_028825.1	Viruses; Duplodnaviria; Heunggongvirae; Uroviricota; Caudoviricetes; Ounavirinae; Felixounavirus; Felixounavirus AYO145A	Duplodnaviria	Heunggongvirae	Uroviricota	Caudoviricetes			Ounavirinae	Felixounavirus
NC_047871.1	Viruses; Duplodnaviria; Heunggongvirae; Uroviricota; Caudoviricetes; Herelleviridae; Jasinkavirinae; Pecentumvirus; Pecentumvirus LMSP25	Duplodnaviria	Heunggongvirae	Uroviricota	Caudoviricetes		Herelleviridae	Jasinkavirinae	Pecentumvirus
OL362278.1	Viruses; Duplodnaviria; Heunggongvirae; Uroviricota; Caudoviricetes; Autographiviridae; Slopekvirinae; Drulisvirus	Duplodnaviria	Heunggongvirae	Uroviricota	Caudoviricetes		Autographiviridae	Slopekvirinae	Drulisvirus
JX128259.1	Viruses; Duplodnaviria; Heunggongvirae; Uroviricota; Caudoviricetes; Straboviridae; Tevenvirinae; Tequatrovirus; Tequatrovirus ecml134	Duplodnaviria	Heunggongvirae	Uroviricota	Caudoviricetes		Straboviridae	Tevenvirinae	Tequatrovirus
ON210145.1	Viruses; Duplodnaviria; Heunggongvirae; Uroviricota; Caudoviricetes; Autographiviridae; Molineuxvirinae; Vectrevirus	Duplodnaviria	Heunggongvirae	Uroviricota	Caudoviricetes		Autographiviridae	Molineuxvirinae	Vectrevirus
MK331931.1	Viruses; Duplodnaviria; Heunggongvirae; Uroviricota; Caudoviricetes; Herelleviridae; Twortvirinae; Kayvirus	Duplodnaviria	Heunggongvirae	Uroviricota	Caudoviricetes		Herelleviridae	Twortvirinae	Kayvirus
AM910651.1	Viruses; Duplodnaviria; Heunggongvirae; Uroviricota; Caudoviricetes; Autographiviridae; Krylovirinae; Phikmvvirus; Phikmvvirus LUZ19	Duplodnaviria	Heunggongvirae	Uroviricota	Caudoviricetes		Autographiviridae	Krylovirinae	Phikmvvirus
FM897211.1	Viruses; Duplodnaviria; Heunggongvirae; Uroviricota; Caudoviricetes; Pbunavirus; Pbunavirus pv141	Duplodnaviria	Heunggongvirae	Uroviricota	Caudoviricetes				Pbunavirus
NC_019398.1	Viruses; Duplodnaviria; Heunggongvirae; Uroviricota; Caudoviricetes; Straboviridae; Pseudotevenvirus; Pseudotevenvirus gap161	Duplodnaviria	Heunggongvirae	Uroviricota	Caudoviricetes		Straboviridae		Pseudotevenvirus
OP970825.1	Viruses; Duplodnaviria; Heunggongvirae; Uroviricota; Caudoviricetes; Autographiviridae; Studiervirinae; Przondovirus	Duplodnaviria	Heunggongvirae	Uroviricota	Caudoviricetes		Autographiviridae	Studiervirinae	Przondovirus
MH333064.1	Viruses; Duplodnaviria; Heunggongvirae; Uroviricota; Caudoviricetes; Straboviridae; Tevenvirinae; Jiaodavirus; Jiaodavirus mineola	Duplodnaviria	Heunggongvirae	Uroviricota	Caudoviricetes		Straboviridae	Tevenvirinae	Jiaodavirus
ON815901.1	Viruses; Duplodnaviria; Heunggongvirae; Uroviricota; Caudoviricetes; Schitoviridae; Migulavirinae; Litunavirus	Duplodnaviria	Heunggongvirae	Uroviricota	Caudoviricetes		Schitoviridae	Migulavirinae	Litunavirus
OL362279.1	Viruses; Duplodnaviria; Heunggongvirae; Uroviricota; Caudoviricetes; Autographiviridae; Slopekvirinae; Drulisvirus	Duplodnaviria	Heunggongvirae	Uroviricota	Caudoviricetes		Autographiviridae	Slopekvirinae	Drulisvirus
GQ468526.1	Viruses; Duplodnaviria; Heunggongvirae; Uroviricota; Caudoviricetes; Autographiviridae; Studiervirinae; Berlinvirus; Berlinvirus 285P	Duplodnaviria	Heunggongvirae	Uroviricota	Caudoviricetes		Autographiviridae	Studiervirinae	Berlinvirus
MK837010.1	Viruses; Duplodnaviria; Heunggongvirae; Uroviricota; Caudoviricetes; Pbunavirus; Pbunavirus LS1	Duplodnaviria	Heunggongvirae	Uroviricota	Caudoviricetes				Pbunavirus
OL362277.1	Viruses; Duplodnaviria; Heunggongvirae; Uroviricota; Caudoviricetes	Duplodnaviria	Heunggongvirae	Uroviricota	Caudoviricetes
OQ921398.1	Viruses; Duplodnaviria; Heunggongvirae; Uroviricota; Caudoviricetes; Pakpunavirus	Duplodnaviria	Heunggongvirae	Uroviricota	Caudoviricetes				Pakpunavirus
KP202969.1	Viruses; Duplodnaviria; Heunggongvirae; Uroviricota; Caudoviricetes; Steinhofvirus; Steinhofvirus JWX	Duplodnaviria	Heunggongvirae	Uroviricota	Caudoviricetes				Steinhofvirus
KY000083.1	Viruses; Duplodnaviria; Heunggongvirae; Uroviricota; Caudoviricetes; Pakpunavirus; Pakpunavirus PA10	Duplodnaviria	Heunggongvirae	Uroviricota	Caudoviricetes				Pakpunavirus
NC_022054.2	Viruses; Duplodnaviria; Heunggongvirae; Uroviricota; Caudoviricetes; Mapvirus; Mapvirus muddy	Duplodnaviria	Heunggongvirae	Uroviricota	Caudoviricetes				Mapvirus
OL770261.1	Viruses; Duplodnaviria; Heunggongvirae; Uroviricota; Caudoviricetes; Straboviridae; Twarogvirinae; Lazarusvirus	Duplodnaviria	Heunggongvirae	Uroviricota	Caudoviricetes		Straboviridae	Twarogvirinae	Lazarusvirus
OL870612.1	Viruses; Duplodnaviria; Heunggongvirae; Uroviricota; Caudoviricetes; Saphexavirus	Duplodnaviria	Heunggongvirae	Uroviricota	Caudoviricetes				Saphexavirus
KY000080.1	Viruses; Duplodnaviria; Heunggongvirae; Uroviricota; Caudoviricetes; Straboviridae; Tevenvirinae; Jiaodavirus; Jiaodavirus kppv15	Duplodnaviria	Heunggongvirae	Uroviricota	Caudoviricetes		Straboviridae	Tevenvirinae	Jiaodavirus
KJ094032.2	Viruses; Duplodnaviria; Heunggongvirae; Uroviricota; Caudoviricetes; Saphexavirus; Saphexavirus VD13	Duplodnaviria	Heunggongvirae	Uroviricota	Caudoviricetes				Saphexavirus
KJ190158.1	Viruses; Duplodnaviria; Heunggongvirae; Uroviricota; Caudoviricetes; Vequintavirinae; Vequintavirus; Vequintavirus FFH2	Duplodnaviria	Heunggongvirae	Uroviricota	Caudoviricetes			Vequintavirinae	Vequintavirus
OP292288.1	Viruses; Duplodnaviria; Heunggongvirae; Uroviricota; Caudoviricetes; Autographiviridae; Krylovirinae; Phikmvvirus	Duplodnaviria	Heunggongvirae	Uroviricota	Caudoviricetes		Autographiviridae	Krylovirinae	Phikmvvirus
OL362280.1	Viruses; Duplodnaviria; Heunggongvirae; Uroviricota; Caudoviricetes; Herelleviridae; Twortvirinae; Kayvirus; Staphylococcus phage	Duplodnaviria	Heunggongvirae	Uroviricota	Caudoviricetes		Herelleviridae	Twortvirinae	Kayvirus
OL362270.1	Viruses; Duplodnaviria; Heunggongvirae; Uroviricota; Caudoviricetes; Autographiviridae; Melnykvirinae	Duplodnaviria	Heunggongvirae	Uroviricota	Caudoviricetes		Autographiviridae	Melnykvirinae
OQ116603.1	Viruses; Duplodnaviria; Heunggongvirae; Uroviricota; Caudoviricetes	Duplodnaviria	Heunggongvirae	Uroviricota	Caudoviricetes
EU734172.1	Viruses; Duplodnaviria; Heunggongvirae; Uroviricota; Caudoviricetes; Autographiviridae; Studiervirinae; Kayfunavirus; Kayfunavirus EcoDS1	Duplodnaviria	Heunggongvirae	Uroviricota	Caudoviricetes		Autographiviridae	Studiervirinae	Kayfunavirus
OR866204.1	Viruses; Duplodnaviria; Heunggongvirae; Uroviricota; Caudoviricetes	Duplodnaviria	Heunggongvirae	Uroviricota	Caudoviricetes
MK521904.1	Viruses; Duplodnaviria; Heunggongvirae; Uroviricota; Caudoviricetes; Drexlerviridae; Webervirus; Webervirus FZ10	Duplodnaviria	Heunggongvirae	Uroviricota	Caudoviricetes		Drexlerviridae		Webervirus
OM735686.1	Viruses; Duplodnaviria; Heunggongvirae; Uroviricota; Caudoviricetes; Autographiviridae	Duplodnaviria	Heunggongvirae	Uroviricota	Caudoviricetes		Autographiviridae
KX074201.1	Viruses; Riboviria; Orthornavirae; Duplornaviricota; Vidaverviricetes; Mindivirales; Cystoviridae; Cystovirus; Cystovirus phiYY	Riboviria	Orthornavirae	Duplornaviricota	Vidaverviricetes	Mindivirales	Cystoviridae		Cystovirus
MN508622.2	Viruses; Duplodnaviria; Heunggongvirae; Uroviricota; Caudoviricetes; Straboviridae; Pseudotevenvirus	Duplodnaviria	Heunggongvirae	Uroviricota	Caudoviricetes		Straboviridae		Pseudotevenvirus
OM966901.1	Viruses; Duplodnaviria; Heunggongvirae; Uroviricota; Caudoviricetes; Herelleviridae; Brockvirinae; Schiekvirus	Duplodnaviria	Heunggongvirae	Uroviricota	Caudoviricetes		Herelleviridae	Brockvirinae	Schiekvirus
JX865427.2	Viruses; Duplodnaviria; Heunggongvirae; Uroviricota; Caudoviricetes; Dhillonvirus; Dhillonvirus JL1	Duplodnaviria	Heunggongvirae	Uroviricota	Caudoviricetes				Dhillonvirus
KC139512.1	Viruses; Duplodnaviria; Heunggongvirae; Uroviricota; Caudoviricetes; Casjensviridae; Chivirus; Chivirus FSLSP088	Duplodnaviria	Heunggongvirae	Uroviricota	Caudoviricetes		Casjensviridae		Chivirus
PP203295.1	Viruses; Duplodnaviria; Heunggongvirae; Uroviricota; Caudoviricetes; Queuovirinae; Nipunavirus	Duplodnaviria	Heunggongvirae	Uroviricota	Caudoviricetes			Queuovirinae	Nipunavirus
MK521905.1	Viruses; Duplodnaviria; Heunggongvirae; Uroviricota; Caudoviricetes; Autographiviridae; Studiervirinae; Przondovirus	Duplodnaviria	Heunggongvirae	Uroviricota	Caudoviricetes		Autographiviridae	Studiervirinae	Przondovirus
NC_015249.1	Viruses; Duplodnaviria; Heunggongvirae; Uroviricota; Caudoviricetes; Autographiviridae; Studiervirinae; Berlinvirus; Berlinvirus 285P	Duplodnaviria	Heunggongvirae	Uroviricota	Caudoviricetes		Autographiviridae	Studiervirinae	Berlinvirus
NC_007610.1	Viruses; Duplodnaviria; Heunggongvirae; Uroviricota; Caudoviricetes; Herelleviridae; Jasinkavirinae; Pecentumvirus; Pecentumvirus P100	Duplodnaviria	Heunggongvirae	Uroviricota	Caudoviricetes		Herelleviridae	Jasinkavirinae	Pecentumvirus
OR509539.1	Viruses; Duplodnaviria; Heunggongvirae; Uroviricota; Caudoviricetes; Schitoviridae; Migulavirinae; Litunavirus	Duplodnaviria	Heunggongvirae	Uroviricota	Caudoviricetes		Schitoviridae	Migulavirinae	Litunavirus
ON815903.1	Viruses; Duplodnaviria; Heunggongvirae; Uroviricota; Caudoviricetes; Schitoviridae; Migulavirinae; Litunavirus	Duplodnaviria	Heunggongvirae	Uroviricota	Caudoviricetes		Schitoviridae	Migulavirinae	Litunavirus
KY000081.1	Viruses; Duplodnaviria; Heunggongvirae; Uroviricota; Caudoviricetes; Autographiviridae; Slopekvirinae; Drulisvirus; Drulisvirus KPV811	Duplodnaviria	Heunggongvirae	Uroviricota	Caudoviricetes		Autographiviridae	Slopekvirinae	Drulisvirus
NC_019402.1	Viruses; Duplodnaviria; Heunggongvirae; Uroviricota; Caudoviricetes; Grimontviridae; Crifsvirus; Crifsvirus GAP52	Duplodnaviria	Heunggongvirae	Uroviricota	Caudoviricetes		Grimontviridae		Crifsvirus
MK331930.1	Viruses; Duplodnaviria; Heunggongvirae; Uroviricota; Caudoviricetes; Herelleviridae; Twortvirinae; Kayvirus; Kayvirus G1	Duplodnaviria	Heunggongvirae	Uroviricota	Caudoviricetes		Herelleviridae	Twortvirinae	Kayvirus
MN508616.2	Viruses; Duplodnaviria; Heunggongvirae; Uroviricota; Caudoviricetes; Straboviridae; Tevenvirinae; Tequatrovirus	Duplodnaviria	Heunggongvirae	Uroviricota	Caudoviricetes		Straboviridae	Tevenvirinae	Tequatrovirus
NC_031250.1	Viruses; Duplodnaviria; Heunggongvirae; Uroviricota; Caudoviricetes; Rosemountvirus; Rosemountvirus BP63	Duplodnaviria	Heunggongvirae	Uroviricota	Caudoviricetes				Rosemountvirus
OQ319933.1	Viruses; Duplodnaviria; Heunggongvirae; Uroviricota; Caudoviricetes; Pakpunavirus	Duplodnaviria	Heunggongvirae	Uroviricota	Caudoviricetes				Pakpunavirus
OQ872152.1	Viruses; Duplodnaviria; Heunggongvirae; Uroviricota; Caudoviricetes; Pbunavirus	Duplodnaviria	Heunggongvirae	Uroviricota	Caudoviricetes				Pbunavirus
NC_031087.1	Viruses; Duplodnaviria; Heunggongvirae; Uroviricota; Caudoviricetes; Straboviridae; Tevenvirinae; Jiaodavirus; Jiaodavirus kpv477	Duplodnaviria	Heunggongvirae	Uroviricota	Caudoviricetes		Straboviridae	Tevenvirinae	Jiaodavirus
MT623546.1	Viruses; Duplodnaviria; Heunggongvirae; Uroviricota; Caudoviricetes; Saclayvirus	Duplodnaviria	Heunggongvirae	Uroviricota	Caudoviricetes				Saclayvirus
OR866206.1	Viruses; Duplodnaviria; Heunggongvirae; Uroviricota; Caudoviricetes	Duplodnaviria	Heunggongvirae	Uroviricota	Caudoviricetes
FM201281.1	Viruses; Duplodnaviria; Heunggongvirae; Uroviricota; Caudoviricetes; Pbunavirus; Pbunavirus LBL3	Duplodnaviria	Heunggongvirae	Uroviricota	Caudoviricetes				Pbunavirus
HQ163896.1	Viruses; Duplodnaviria; Heunggongvirae; Uroviricota; Caudoviricetes; Herelleviridae; Twortvirinae; Kayvirus; Kayvirus Sb1	Duplodnaviria	Heunggongvirae	Uroviricota	Caudoviricetes		Herelleviridae	Twortvirinae	Kayvirus
KX130865.1	Viruses; Duplodnaviria; Heunggongvirae; Uroviricota; Caudoviricetes; Straboviridae; Tevenvirinae; Mosigvirus; Mosigvirus shsm521	Duplodnaviria	Heunggongvirae	Uroviricota	Caudoviricetes		Straboviridae	Tevenvirinae	Mosigvirus
NC_000935.1	Viruses; Duplodnaviria; Heunggongvirae; Uroviricota; Caudoviricetes; Sendosyvirus; Sendosyvirus APSE1	Duplodnaviria	Heunggongvirae	Uroviricota	Caudoviricetes				Sendosyvirus
ON631220.1	Viruses; Duplodnaviria; Heunggongvirae; Uroviricota; Caudoviricetes; Phikzvirus	Duplodnaviria	Heunggongvirae	Uroviricota	Caudoviricetes				Phikzvirus
OL770258.1	Viruses; Duplodnaviria; Heunggongvirae; Uroviricota; Caudoviricetes; Straboviridae; Twarogvirinae; Lazarusvirus	Duplodnaviria	Heunggongvirae	Uroviricota	Caudoviricetes		Straboviridae	Twarogvirinae	Lazarusvirus
NC_027364.1	Viruses; Duplodnaviria; Heunggongvirae; Uroviricota; Caudoviricetes; Asteriusvirus; Asteriusvirus PBECO4	Duplodnaviria	Heunggongvirae	Uroviricota	Caudoviricetes				Asteriusvirus
ON210144.1	Viruses; Duplodnaviria; Heunggongvirae; Uroviricota; Caudoviricetes; Autographiviridae; Molineuxvirinae; Vectrevirus	Duplodnaviria	Heunggongvirae	Uroviricota	Caudoviricetes		Autographiviridae	Molineuxvirinae	Vectrevirus
OL362276.1	Viruses; Duplodnaviria; Heunggongvirae; Uroviricota; Caudoviricetes; Autographiviridae; Studiervirinae; Kayfunavirus	Duplodnaviria	Heunggongvirae	Uroviricota	Caudoviricetes		Autographiviridae	Studiervirinae	Kayfunavirus
AB609718.1	Viruses; Duplodnaviria; Heunggongvirae; Uroviricota; Caudoviricetes; Herelleviridae; Brockvirinae; Kochikohdavirus; Kochikohdavirus EF24C	Duplodnaviria	Heunggongvirae	Uroviricota	Caudoviricetes		Herelleviridae	Brockvirinae	Kochikohdavirus
OL770259.1	Viruses; Duplodnaviria; Heunggongvirae; Uroviricota; Caudoviricetes; Straboviridae; Twarogvirinae; Lazarusvirus; Lazarusvirus kimel	Duplodnaviria	Heunggongvirae	Uroviricota	Caudoviricetes		Straboviridae	Twarogvirinae	Lazarusvirus
KF766114.1	Viruses; Duplodnaviria; Heunggongvirae; Uroviricota; Caudoviricetes; Herelleviridae; Twortvirinae; Kayvirus; Kayvirus kay	Duplodnaviria	Heunggongvirae	Uroviricota	Caudoviricetes		Herelleviridae	Twortvirinae	Kayvirus
NC_028826.1	Viruses; Duplodnaviria; Heunggongvirae; Uroviricota; Caudoviricetes	Duplodnaviria	Heunggongvirae	Uroviricota	Caudoviricetes
KJ586794.1	Viruses; Duplodnaviria; Heunggongvirae; Uroviricota; Caudoviricetes; Herelleviridae; Jasinkavirinae; Pecentumvirus; Pecentumvirus LMTA34	Duplodnaviria	Heunggongvirae	Uroviricota	Caudoviricetes		Herelleviridae	Jasinkavirinae	Pecentumvirus
NC_024787.1	Viruses; Duplodnaviria; Heunggongvirae; Uroviricota; Caudoviricetes; Herelleviridae; Jasinkavirinae; Pecentumvirus; Pecentumvirus LMTA148	Duplodnaviria	Heunggongvirae	Uroviricota	Caudoviricetes		Herelleviridae	Jasinkavirinae	Pecentumvirus
MK421971.1	Viruses; Duplodnaviria; Heunggongvirae; Uroviricota; Caudoviricetes; Straboviridae; Tevenvirinae; Jiaodavirus	Duplodnaviria	Heunggongvirae	Uroviricota	Caudoviricetes		Straboviridae	Tevenvirinae	Jiaodavirus
OK275722.1	Viruses; Duplodnaviria; Heunggongvirae; Uroviricota; Caudoviricetes; Straboviridae; Tevenvirinae; Tequatrovirus	Duplodnaviria	Heunggongvirae	Uroviricota	Caudoviricetes		Straboviridae	Tevenvirinae	Tequatrovirus
OL770262.1	Viruses; Duplodnaviria; Heunggongvirae; Uroviricota; Caudoviricetes; Straboviridae; Twarogvirinae; Lazarusvirus	Duplodnaviria	Heunggongvirae	Uroviricota	Caudoviricetes		Straboviridae	Twarogvirinae	Lazarusvirus
NC_029050.1	Viruses; Duplodnaviria; Heunggongvirae; Uroviricota; Caudoviricetes; Caudovirales; Myoviridae	Duplodnaviria	Heunggongvirae	Uroviricota	Caudoviricetes
NC_022974.1	Viruses; Duplodnaviria; Heunggongvirae; Uroviricota; Caudoviricetes; Nankokuvirus; Nankokuvirus PAKP3	Duplodnaviria	Heunggongvirae	Uroviricota	Caudoviricetes				Nankokuvirus
NC_024364.1	Viruses; Duplodnaviria; Heunggongvirae; Uroviricota; Caudoviricetes; Herelleviridae; Jasinkavirinae; Pecentumvirus; Pecentumvirus list36	Duplodnaviria	Heunggongvirae	Uroviricota	Caudoviricetes		Herelleviridae	Jasinkavirinae	Pecentumvirus
MN508624.2	Viruses; Duplodnaviria; Heunggongvirae; Uroviricota; Caudoviricetes; Straboviridae; Pseudotevenvirus	Duplodnaviria	Heunggongvirae	Uroviricota	Caudoviricetes		Straboviridae		Pseudotevenvirus
OL770260.1	Viruses; Duplodnaviria; Heunggongvirae; Uroviricota; Caudoviricetes; Straboviridae; Twarogvirinae; Hadassahvirus	Duplodnaviria	Heunggongvirae	Uroviricota	Caudoviricetes		Straboviridae	Twarogvirinae	Hadassahvirus
MT596503.1	Viruses; Duplodnaviria; Heunggongvirae; Uroviricota; Caudoviricetes; Herelleviridae; Twortvirinae; Sepunavirus	Duplodnaviria	Heunggongvirae	Uroviricota	Caudoviricetes		Herelleviridae	Twortvirinae	Sepunavirus
MW448170.1	Viruses; Duplodnaviria; Heunggongvirae; Uroviricota; Caudoviricetes; Straboviridae; Slopekvirus; Klebsiella virus PMBT1	Duplodnaviria	Heunggongvirae	Uroviricota	Caudoviricetes		Straboviridae		Slopekvirus
KX130862.1	Viruses; Duplodnaviria; Heunggongvirae; Uroviricota; Caudoviricetes; Straboviridae; Tevenvirinae; Tequatrovirus; Tequatrovirus shfml26	Duplodnaviria	Heunggongvirae	Uroviricota	Caudoviricetes		Straboviridae	Tevenvirinae	Tequatrovirus
NC_019911.2	Viruses; Duplodnaviria; Heunggongvirae; Uroviricota; Caudoviricetes; Autographiviridae; Melnykvirinae; Pokrovskaiavirus; Pokrovskaiavirus pv8018	Duplodnaviria	Heunggongvirae	Uroviricota	Caudoviricetes		Autographiviridae	Melnykvirinae	Pokrovskaiavirus
KF787094.1	Viruses; Duplodnaviria; Heunggongvirae; Uroviricota; Caudoviricetes; Schitoviridae; Rothmandenesvirinae; Jwalphavirus; Jwalphavirus jwalpha	Duplodnaviria	Heunggongvirae	Uroviricota	Caudoviricetes		Schitoviridae	Rothmandenesvirinae	Jwalphavirus
OL362275.1	Viruses; Duplodnaviria; Heunggongvirae; Uroviricota; Caudoviricetes; Autographiviridae; Studiervirinae; Kayfunavirus	Duplodnaviria	Heunggongvirae	Uroviricota	Caudoviricetes		Autographiviridae	Studiervirinae	Kayfunavirus
NC_007456.1	Viruses; Duplodnaviria; Heunggongvirae; Uroviricota; Caudoviricetes; Autographiviridae; Studiervirinae; Kayfunavirus; Kayfunavirus K1F	Duplodnaviria	Heunggongvirae	Uroviricota	Caudoviricetes		Autographiviridae	Studiervirinae	Kayfunavirus
JX094499.1	Viruses; Duplodnaviria; Heunggongvirae; Uroviricota; Caudoviricetes; Casjensviridae; Chivirus; Chivirus chi	Duplodnaviria	Heunggongvirae	Uroviricota	Caudoviricetes		Casjensviridae		Chivirus
OQ925957.1	Viruses; Duplodnaviria; Heunggongvirae; Uroviricota; Caudoviricetes; Pbunavirus	Duplodnaviria	Heunggongvirae	Uroviricota	Caudoviricetes				Pbunavirus
JX415536.1	Viruses; Duplodnaviria; Heunggongvirae; Uroviricota; Caudoviricetes; Gordonclarkvirinae; Suseptimavirus; Suseptimavirus ECBP2	Duplodnaviria	Heunggongvirae	Uroviricota	Caudoviricetes			Gordonclarkvirinae	Suseptimavirus
KJ010489.1	Viruses; Duplodnaviria; Heunggongvirae; Uroviricota; Caudoviricetes	Duplodnaviria	Heunggongvirae	Uroviricota	Caudoviricetes
MK417515.1	Viruses; Duplodnaviria; Heunggongvirae; Uroviricota; Caudoviricetes; Herelleviridae; Twortvirinae; Kayvirus	Duplodnaviria	Heunggongvirae	Uroviricota	Caudoviricetes		Herelleviridae	Twortvirinae	Kayvirus
NC_015294.2	Viruses; Duplodnaviria; Heunggongvirae; Uroviricota; Caudoviricetes; Pakpunavirus; Pakpunavirus PAKP1	Duplodnaviria	Heunggongvirae	Uroviricota	Caudoviricetes				Pakpunavirus
KC862296.1	Viruses; Duplodnaviria; Heunggongvirae; Uroviricota; Caudoviricetes; Nankokuvirus; Nankokuvirus PAKP3	Duplodnaviria	Heunggongvirae	Uroviricota	Caudoviricetes				Nankokuvirus
KY683735.1	Viruses; Duplodnaviria; Heunggongvirae; Uroviricota; Caudoviricetes; Straboviridae; Krischvirus; Krischvirus ecd7	Duplodnaviria	Heunggongvirae	Uroviricota	Caudoviricetes		Straboviridae		Krischvirus
ON125307.1	Viruses; Duplodnaviria; Heunggongvirae; Uroviricota; Caudoviricetes; Herelleviridae; Brockvirinae; Schiekvirus	Duplodnaviria	Heunggongvirae	Uroviricota	Caudoviricetes		Herelleviridae	Brockvirinae	Schiekvirus
KR869157.1	Viruses; Duplodnaviria; Heunggongvirae; Uroviricota; Caudoviricetes; Pbunavirus; Pbunavirus DP1	Duplodnaviria	Heunggongvirae	Uroviricota	Caudoviricetes				Pbunavirus
KX130863.1	Viruses; Duplodnaviria; Heunggongvirae; Uroviricota; Caudoviricetes; Demerecviridae; Markadamsvirinae; Tequintavirus; Tequintavirus SHSML45	Duplodnaviria	Heunggongvirae	Uroviricota	Caudoviricetes		Demerecviridae	Markadamsvirinae	Tequintavirus
NC_027379.1	Viruses; Duplodnaviria; Heunggongvirae; Uroviricota; Caudoviricetes; Autographiviridae; Molineuxvirinae; Acadevirus; Acadevirus PM85	Duplodnaviria	Heunggongvirae	Uroviricota	Caudoviricetes		Autographiviridae	Molineuxvirinae	Acadevirus
OL362269.1	Viruses; Duplodnaviria; Heunggongvirae; Uroviricota; Caudoviricetes; Pbunavirus	Duplodnaviria	Heunggongvirae	Uroviricota	Caudoviricetes				Pbunavirus
MK417516.1	Viruses; Duplodnaviria; Heunggongvirae; Uroviricota; Caudoviricetes; Herelleviridae; Twortvirinae; Kayvirus; Kayvirus kay	Duplodnaviria	Heunggongvirae	Uroviricota	Caudoviricetes		Herelleviridae	Twortvirinae	Kayvirus
AY954969.1	Viruses; Duplodnaviria; Heunggongvirae; Uroviricota; Caudoviricetes; Herelleviridae; Twortvirinae; Kayvirus; Kayvirus G1	Duplodnaviria	Heunggongvirae	Uroviricota	Caudoviricetes		Herelleviridae	Twortvirinae	Kayvirus
OQ319934.1	Viruses; Duplodnaviria; Heunggongvirae; Uroviricota; Caudoviricetes; Bruynoghevirus	Duplodnaviria	Heunggongvirae	Uroviricota	Caudoviricetes				Bruynoghevirus
HG518155.1	Viruses; Duplodnaviria; Heunggongvirae; Uroviricota; Caudoviricetes; Bruynoghevirus; Bruynoghevirus TL	Duplodnaviria	Heunggongvirae	Uroviricota	Caudoviricetes				Bruynoghevirus
OL362268.1	Viruses; Duplodnaviria; Heunggongvirae; Uroviricota; Caudoviricetes; Pbunavirus	Duplodnaviria	Heunggongvirae	Uroviricota	Caudoviricetes				Pbunavirus
AP013656.1	Viruses; Duplodnaviria; Heunggongvirae; Uroviricota; Caudoviricetes; environmental samples	Duplodnaviria	Heunggongvirae	Uroviricota	Caudoviricetes
DQ904452.1	Viruses; Duplodnaviria; Heunggongvirae; Uroviricota; Caudoviricetes; Straboviridae; Tevenvirinae; Tequatrovirus; Tequatrovirus RB32	Duplodnaviria	Heunggongvirae	Uroviricota	Caudoviricetes		Straboviridae	Tevenvirinae	Tequatrovirus
KJ510412.1	Viruses; Duplodnaviria; Heunggongvirae; Uroviricota; Caudoviricetes; Weiservirinae; Timquatrovirus; Timquatrovirus zoeJ	Duplodnaviria	Heunggongvirae	Uroviricota	Caudoviricetes			Weiservirinae	Timquatrovirus
ON815902.1	Viruses; Duplodnaviria; Heunggongvirae; Uroviricota; Caudoviricetes; Schitoviridae; Migulavirinae; Litunavirus	Duplodnaviria	Heunggongvirae	Uroviricota	Caudoviricetes		Schitoviridae	Migulavirinae	Litunavirus
OL362273.1	Viruses; Duplodnaviria; Heunggongvirae; Uroviricota; Caudoviricetes; Autographiviridae; Molineuxvirinae; Vectrevirus	Duplodnaviria	Heunggongvirae	Uroviricota	Caudoviricetes		Autographiviridae	Molineuxvirinae	Vectrevirus
MT949699.1	Viruses; Duplodnaviria; Heunggongvirae; Uroviricota; Caudoviricetes; Straboviridae; Twarogvirinae; Hadassahvirus	Duplodnaviria	Heunggongvirae	Uroviricota	Caudoviricetes		Straboviridae	Twarogvirinae	Hadassahvirus
OP331213.1	Viruses; Duplodnaviria; Heunggongvirae; Uroviricota; Caudoviricetes; Straboviridae; Tevenvirinae; Jiaodavirus	Duplodnaviria	Heunggongvirae	Uroviricota	Caudoviricetes		Straboviridae	Tevenvirinae	Jiaodavirus
NC_025425.1	Viruses; Duplodnaviria; Heunggongvirae; Uroviricota; Caudoviricetes; Straboviridae; Krischvirus; Krischvirus gec3s	Duplodnaviria	Heunggongvirae	Uroviricota	Caudoviricetes		Straboviridae		Krischvirus
NC_028754.1	Viruses; Duplodnaviria; Heunggongvirae; Uroviricota; Caudoviricetes; Demerecviridae; Markadamsvirinae; Tequintavirus; Tequintavirus shivani	Duplodnaviria	Heunggongvirae	Uroviricota	Caudoviricetes		Demerecviridae	Markadamsvirinae	Tequintavirus
KF562340.1	Viruses; Duplodnaviria; Heunggongvirae; Uroviricota; Caudoviricetes; Schitoviridae; Enquatrovirinae; Gamaleyavirus; Gamaleyavirus APEC7	Duplodnaviria	Heunggongvirae	Uroviricota	Caudoviricetes		Schitoviridae	Enquatrovirinae	Gamaleyavirus
OQ850183.1	Viruses; Duplodnaviria; Heunggongvirae; Uroviricota; Caudoviricetes; Pakpunavirus	Duplodnaviria	Heunggongvirae	Uroviricota	Caudoviricetes				Pakpunavirus
KC862301.1	Viruses; Duplodnaviria; Heunggongvirae; Uroviricota; Caudoviricetes; Nankokuvirus; Nankokuvirus PAKP3	Duplodnaviria	Heunggongvirae	Uroviricota	Caudoviricetes				Nankokuvirus
NC_029026.1	Viruses; Duplodnaviria; Heunggongvirae; Uroviricota; Caudoviricetes; Herelleviridae; Brockvirinae; Kochikohdavirus; Kochikohdavirus EFLK1	Duplodnaviria	Heunggongvirae	Uroviricota	Caudoviricetes		Herelleviridae	Brockvirinae	Kochikohdavirus
AM910650.1	Viruses; Duplodnaviria; Heunggongvirae; Uroviricota; Caudoviricetes; Bruynoghevirus	Duplodnaviria	Heunggongvirae	Uroviricota	Caudoviricetes				Bruynoghevirus
KM233151.1	Viruses; Duplodnaviria; Heunggongvirae; Uroviricota; Caudoviricetes; Dhillonvirus; Dhillonvirus EK99P1	Duplodnaviria	Heunggongvirae	Uroviricota	Caudoviricetes				Dhillonvirus
AP013582.1	Viruses; Duplodnaviria; Heunggongvirae; Uroviricota; Caudoviricetes; environmental samples	Duplodnaviria	Heunggongvirae	Uroviricota	Caudoviricetes
KC862299.1	Viruses; Duplodnaviria; Heunggongvirae; Uroviricota; Caudoviricetes; Nankokuvirus; Nankokuvirus PAKP3	Duplodnaviria	Heunggongvirae	Uroviricota	Caudoviricetes				Nankokuvirus
OP970826.1	Viruses; Duplodnaviria; Heunggongvirae; Uroviricota; Caudoviricetes; Autographiviridae; Studiervirinae; Przondovirus	Duplodnaviria	Heunggongvirae	Uroviricota	Caudoviricetes		Autographiviridae	Studiervirinae	Przondovirus
KY683736.1	Viruses; Duplodnaviria; Heunggongvirae; Uroviricota; Caudoviricetes; Vequintavirinae; Vequintavirus; Vequintavirus V18	Duplodnaviria	Heunggongvirae	Uroviricota	Caudoviricetes			Vequintavirinae	Vequintavirus
M17461.1	Viruses; Riboviria; Orthornavirae; Duplornaviricota; Vidaverviricetes; Mindivirales; Cystoviridae; Cystovirus; Cystovirus phi6	Riboviria	Orthornavirae	Duplornaviricota	Vidaverviricetes	Mindivirales	Cystoviridae		Cystovirus
FR852584.1	Viruses; Duplodnaviria; Heunggongvirae; Uroviricota; Caudoviricetes; Herelleviridae; Twortvirinae; Kayvirus; Kayvirus G1	Duplodnaviria	Heunggongvirae	Uroviricota	Caudoviricetes		Herelleviridae	Twortvirinae	Kayvirus
NC_018859.1	Viruses; Duplodnaviria; Heunggongvirae; Uroviricota; Caudoviricetes; Gordonclarkvirinae; Suseptimavirus; Suseptimavirus ECBP2	Duplodnaviria	Heunggongvirae	Uroviricota	Caudoviricetes			Gordonclarkvirinae	Suseptimavirus
JN831653.1	Viruses; Duplodnaviria; Heunggongvirae; Uroviricota; Caudoviricetes; Weiservirinae; Fionnbharthvirus; Fionnbharthvirus fionnbharth	Duplodnaviria	Heunggongvirae	Uroviricota	Caudoviricetes			Weiservirinae	Fionnbharthvirus
OL362272.1	Viruses; Duplodnaviria; Heunggongvirae; Uroviricota; Caudoviricetes; Autographiviridae; Molineuxvirinae; Vectrevirus	Duplodnaviria	Heunggongvirae	Uroviricota	Caudoviricetes		Autographiviridae	Molineuxvirinae	Vectrevirus

## Sheet: Table 2
PMID	Title	Authors	Citation	First Author	Journal/Book	Publication Year	Create Date	PMCID	NIHMS ID	DOI	DOI	Type of Article	To be Used in Reference	Phages used	Pathogen tested	Tested in	Taxanomy	Accesssion id
34415227	Bacteriophage therapy cures a recurrent Enterococcus faecalis infected total hip arthroplasty? A case report	Neuts AS Berkhout HJ Hartog A Goosen JHM.	Acta Orthop. 2021 Dec;92(6):678-680. doi: 10.1080/17453674.2021.1968714. Epub 2021 Aug 20.	Neuts AS	Acta Orthop	2021	20/08/2021	PMC8635569		10.1080/17453674.2021.1968714	10.1080/17453674.2021.1968714	Research (CR)	Yes	Pyophages and IntestiPhages(accession available)	Many	Human		NC_028826.1 NC_023583.1 NC_029009.1 FR852584.1 NC_018859.1 NC_004629.1 NC_012419.1 NC_022974.1 NC_023693.1 NC_007456.1 NC_031063.1 NC_029026.1 NC_019911.1 HQ665011.1 NC_028671.1 NC_023575.1 NC_027364.1 NC_024379.1 NC_024212.1 NC_028812.1 NC_025425.1 NC_030953.1 NC_015249.1 NC_026612.1 AP013656.1 NC_031274.1 NC_019398.1 HQ163896.1 NC_031087.1 NC_028754.1 NC_027379.1 HE775250.1 NC_028825.1 JQ307386…
31437402	Bacteriophage Therapy of Ventilator-associated Pneumonia and Empyema Caused by Pseudomonas aeruginosa	Maddocks S Fabijan AP Ho J Lin RCY Ben Zakour NL Dugan C Kliman I Branston S Morales S Iredell JR.	Am J Respir Crit Care Med. 2019 Nov 1;200(9):1179-1181. doi: 10.1164/rccm.201904-0839LE.	Maddocks S	Am J Respir Crit Care Med	2019	23/08/2019			10.1164/rccm.201904-0839LE	10.1164/rccm.201904-0839LE	Research(CR)	Yes	AB-PA01 Pa-193 and Pa-204 from Myoviridae, and Pa-222 and Pa-223(AmpliPhi Biosciences Corporation)	P. aeruginosa	Human		NC_050148 MK837010 MK837012 MK837011
31525739	Polyclonal Staphylococcus aureus Bacteremia	Fabijan AP Ben Zakour NL Ho J Lin RCY Iredell J; Westmead Bacteriophage Therapy Team (WBTT) and AmpliPhi Biosciences Corporation.	Ann Intern Med. 2019 Dec 17;171(12):940-941. doi: 10.7326/L19-0369. Epub 2019 Sep 17.	Fabijan AP	Ann Intern Med	2019	17/09/2019			10.7326/L19-0369	10.7326/L19-0369	Research(CR)	Yes	AB-SA01 (AmpliPhi Biosciences Corporation)Sa83 Sa87 J-Sa36	S. aureus strains	Human		MK417514 MK417515 MK417516
35625260	Salphage: Salvage Bacteriophage Therapy for Recalcitrant MRSA Prosthetic Joint Infection	Doub JB Ng VY Lee M Chi A Lee A Würstle S Chan B.	Antibiotics (Basel). 2022 May 4;11(5):616. doi: 10.3390/antibiotics11050616.	Doub JB	Antibiotics (Basel)	2022	28/05/2022	PMC9137795		10.3390/antibiotics11050616	10.3390/antibiotics11050616	Research	yes	Mallokai	S. aureus strains	Human		OR866204.1
32380707	Bacteriophage Therapy for Critical Infections Related to Cardiothoracic Surgery	Rubalskii E Ruemke S Salmoukas C Boyle EC Warnecke G Tudorache I Shrestha M Schmitto JD Martens A Rojas SV Ziesing S Bochkareva S Kuehn C Haverich A.	Antibiotics (Basel). 2020 May 5;9(5):232. doi: 10.3390/antibiotics9050232.	Rubalskii E	Antibiotics (Basel)	2020	2020-09-05	PMC7277081		10.3390/antibiotics9050232	10.3390/antibiotics9050232	Research	Yes	Staphylococcus phage CH1 Enterococcus phage Enf1 Pseudomonas phage PA5 Pseudomonas phage PA10 Klebsiella phage KPV811 Klebsiella phage KPV15 Staphylococcus phage SCH1 Staphylococcus phage SCH111 Staphylococcus phage Sa30Escherichia phage ECD7 Escherichia phage V18	S. aureus, E. faecium, P. aeruginosa ,K.Pneumoniae, E.coli	Human		MK800154.1 KY683735. 1 KY683736.1 KY000082.1 KY000083.1 MK331931.1 MK331930.1 KY000085.1 KY000081.1 KY000080.1
36975787	Therapeutic Potential of Intravenous Phage as Standalone Therapy for Recurrent Drug-Resistant Urinary Tract Infections	Le T Nang SC Zhao J Yu HH Li J Gill JJ Liu M Aslam S.	Antimicrob Agents Chemother. 2023 Apr 18;67(4):e0003723. doi: 10.1128/aac.00037-23. Epub 2023 Mar 28.	Le T	Antimicrob Agents Chemother	2023	28/03/2023	PMC10112157		10.1128/aac.00037-23	10.1128/aac.00037-23	Research(CR)	Yes	Metamorpho Mineola pKp20	K. aerogenes ATCC 13048 K. pneumoniae clinical isolate (ST258) FADDI-KP057	Human		MT701588 MH333064 OP331213
37652124	Development of phage resistance in multidrug-resistant Klebsiella pneumoniae is associated with reduced virulence: a case report of a personalised phage therapy	Li J Yan B He B Li L Zhou X Wu N Wang Q Guo X Zhu T Qin J.	Clin Microbiol Infect. 2023 Dec;29(12):1601.e1-1601.e7. doi: 10.1016/j.cmi.2023.08.022. Epub 2023 Aug 29.	Li J	Clin Microbiol Infect	2023	31/08/2023			10.1016/j.cmi.2023.08.022	10.1016/j.cmi.2023.08.022	Research	yes	ΦKp_GWPB35+ΦKp_GWPA139 Personalises phage therapy	K. pneumoniae strains	Human		OP970825.1 OP970826.1
34369652	Bacterial lysis autophagy and innate immune responses during adjunctive phage therapy in a child	Khatami A Lin RCY Petrovic-Fabijan A Alkalay-Oren S Almuzam S Britton PN Brownstein MJ Dao Q Fackler J Hazan R Horne B Nir-Paz R Iredell JR.	EMBO Mol Med. 2021 Sep 7;13(9):e13936. doi: 10.15252/emmm.202113936. Epub 2021 Aug 9.	Khatami A	EMBO Mol Med	2021	2021-09-08	PMC8422068		10.15252/emmm.202113936	10.15252/emmm.202113936	Research(CR)	yes	PASA16	P. aeruginosa	Human		MT933737.1
33703996	Pre-optimized phage therapy on secondary Acinetobacter baumannii infection in four critical COVID-19 patients	Wu N Dai J Guo M Li J Zhou X Li F Gao Y Qu H Lu H Jin J Li T Shi L Wu Q Tan R Zhu M Yang L Ling Y Xing S Zhang J Yao B Le S Gu J Qin J Li J Cheng M Tan D Li L Zhang Y Zhu Z Cai J Song Z Guo X Chen LK Zhu T.	Emerg Microbes Infect. 2021 Dec;10(1):612-618. doi: 10.1080/22221751.2021.1902754.	Wu N	Emerg Microbes Infect	2021	2021-11-03	PMC8032346		10.1080/22221751.2021.1902754	10.1080/22221751.2021.1902754	Research(CR)	Yes	ɸAb124 ɸAb1241	carbapenem-resistant Acinetobacter baumannii (CRAB)	Human		MT633129 MT623546
39009289	Bacteriophages as potential antibiotic potentiators in cystic fibrosis: A new model to study the combination of antibiotics with a bacteriophage cocktail targeting dual species biofilms of Staphylococcus aureus and Pseudomonas aeruginosa	Wang Z De Soir S Glorieux A Merabishvili M Knoop C De Vos D Pirnay JP Van Bambeke F.	Int J Antimicrob Agents. 2024 Sep;64(3):107276. doi: 10.1016/j.ijantimicag.2024.107276. Epub 2024 Jul 14.	Wang Z	Int J Antimicrob Agents	2024	15/07/2024			10.1016/j.ijantimicag.2024.107276	10.1016/j.ijantimicag.2024.107276	Research	Yes	PSP3 and ISP	P. aeruginosa PAO1 and S. aureus ATCC 25923.	Human	Pbunavirus	OR538762.1
37515541	Bacteriophage Therapy for Pan-Drug-Resistant Pseudomonas aeruginosa in Two Persons With Cystic Fibrosis	Hahn A Sami I Chaney H Koumbourlis AC Del Valle Mojica C Cochrane C Chan BK Koff JL.	J Investig Med High Impact Case Rep. 2023 Jan-Dec;11:23247096231188243. doi: 10.1177/23247096231188243.	Hahn A	J Investig Med High Impact Case Rep	2023	29/07/2023	PMC10387758		10.1177/23247096231188243	10.1177/23247096231188243	Research	Yes	OMKO1 and TIVP-H6 LPS-5	Pseudomonas aeruginosa	Human		ON631220 PP203294.1 PP203295.1
38917792	Neutralizing antibodies after nebulized phage therapy in cystic fibrosis patients	Bernabéu-Gimeno M Pardo-Freire M Chan BK Turner PE Gil-Brusola A Pérez-Tarazona S Carrasco-Hernández L Quintana-Gallego E Domingo-Calap P.	Med. 2024 Sep 13;5(9):1096-1111.e6. doi: 10.1016/j.medj.2024.05.017. Epub 2024 Jun 24.	Bernabéu-Gimeno M	Med	2024	25/06/2024			10.1016/j.medj.2024.05.017	10.1016/j.medj.2024.05.017	Research	Yes	Staphylococcus phage vB_Sau_Mallokai	S. aureus and/or P. aeruginosa	Human		OR866204.1 PP203294.1 OR866206.1
36636832	First-in-human application of double-stranded RNA bacteriophage in the treatment of pulmonary Pseudomonas aeruginosa infection	Li L Zhong Q Zhao Y Bao J Liu B Zhong Z Wang J Yang L Zhang T Cheng M Wu N Zhu T Le S.	Microb Biotechnol. 2023 Apr;16(4):862-867. doi: 10.1111/1751-7915.14217. Epub 2023 Jan 13.	Li L	Microb Biotechnol	2023	13/01/2023	PMC10034620		10.1111/1751-7915.14217	10.1111/1751-7915.14217	Research	Yes	phiYY (dsRNA)	pyomelanin-producing Pseudomonas aeruginosa strain	Human		KX074201 KX074202 KX074203
37632068	Human Neutrophil Response to Pseudomonas Bacteriophage PAK_P1 a Therapeutic Candidate	Roach DR Noël B Chollet-Martin S de Jode M Granger V Debarbieux L de Chaisemartin L.	Viruses. 2023 Aug 12;15(8):1726. doi: 10.3390/v15081726.	Roach DR	Viruses	2023	26/08/2023	PMC10458410		10.3390/v15081726	10.3390/v15081726	Research	yes	PAK_P1	P. aeruginosa strain PAK	Human		NC_015294
37243293	Successful Bacteriophage-Antibiotic Combination Therapy against Multidrug-Resistant Pseudomonas aeruginosa Left Ventricular Assist Device Driveline Infection	Racenis K Lacis J Rezevska D Mukane L Vilde A Putnins I Djebara S Merabishvili M Pirnay JP Kalnina M Petersons A Stradins P Maurins S Kroica J.	Viruses. 2023 May 20;15(5):1210. doi: 10.3390/v15051210.	Racenis K	Viruses	2023	27/05/2023	PMC10223274		10.3390/v15051210	10.3390/v15051210	Research (CR)	Yes	PNM and PT07	Pseudomonas aeruginosa	Human
39121591	Particle size distribution of viable nebulized bacteriophage for the treatment of multi-drug resistant Pseudomonas aeruginosa	Thompson DL Semersky Z Feinn R Huang P Turner PE Chan BK Koff JL Murray TS.	Respir Med Res. 2024 Jul 25;86:101133. doi: 10.1016/j.resmer.2024.101133. Online ahead of print.	Thompson DL	Respir Med Res	2024	2024-09-08			10.1016/j.resmer.2024.101133	10.1016/j.resmer.2024.101133	Research	Yes	OMKO-1 TIVP-H6 and LPS-5	Pseudomonas aeruginosa and phage mutant derivatives	Human		ON631220.1 PP203295.1 PP203294.1
39074617	Safety and tolerability of bronchoscopic and nebulised administration of bacteriophage	Singh J Lynch S Iredell J Selvadurai H.	Virus Res. 2024 Oct;348:199442. doi: 10.1016/j.virusres.2024.199442. Epub 2024 Jul 31.	Singh J	Virus Res	2024	29/07/2024	PMC11341935		10.1016/j.virusres.2024.199442	10.1016/j.virusres.2024.199442	Research	Yes	PBPA103	Pseudomonas aeruginosa	Human	similar to Pseudomonas phage M6	NA
39066242	Phage Therapy in a Burn Patient Colonized with Extensively Drug-Resistant Pseudomonas aeruginosa Responsible for Relapsing Ventilator-Associated Pneumonia and Bacteriemia	Teney C Poupelin JC Briot T Le Bouar M Fevre C Brosset S Martin O Valour F Roussel-Gaillard T Leboucher G Ader F Lukaszewicz AC Ferry T; PHAGEinLYON Clinic Study Group.	Viruses. 2024 Jul 5;16(7):1080. doi: 10.3390/v16071080.	Teney C	Viruses	2024	27/07/2024	PMC11281479		10.3390/v16071080	10.3390/v16071080	Research	Yes	PP1450 PP1777 and PP1792	Pseudomonas aeruginosa	Human	Pbunavirus Pbunavirus Bruynoghevirus	NA
38834776	Personalized bacteriophage therapy outcomes for 100 consecutive cases: a multicentre multinational retrospective observational study	Pirnay JP Djebara S Steurs G Griselain J Cochez C De Soir S Glonti T Spiessens A Vanden Berghe E Green S Wagemans J Lood C Schrevens E Chanishvili N Kutateladze M de Jode M Ceyssens PJ Draye JP Verbeken G De Vos D Rose T Onsea J Van Nieuwenhuyse B; Bacteriophage Therapy Providers; Bacteriophage Donors; Soentjens P Lavigne R Merabishvili M.	Nat Microbiol. 2024 Jun;9(6):1434-1453. doi: 10.1038/s41564-024-01705-x. Epub 2024 Jun 4.	Pirnay JP	Nat Microbiol	2024	2024-04-06	PMC11153159		10.1038/s41564-024-01705-x	10.1038/s41564-024-01705-x	Research	yes	100cases-sheet		Human
37279523	A Retrospective Observational Study of 12 Cases of Expanded-Access Customized Phage Therapy: Production Characteristics and Clinical Outcomes	Green SI Clark JR Santos HH Weesner KE Salazar KC Aslam S Campbell JW Doernberg SB Blodget E Morris MI Suh GA Obeid K Silveira FP Filippov AA Whiteson KL Trautner BW Terwilliger AL Maresso A.	Clin Infect Dis. 2023 Oct 13;77(8):1079-1091. doi: 10.1093/cid/ciad335.	Green SI	Clin Infect Dis	2023	2023-06-06	PMC10573729		10.1093/cid/ciad335	10.1093/cid/ciad335	Research (CR)	Yes	HP3 HP3.1ES17 ES19 691 692 693 694 6937 6939 6948 6949 6991 6993 6995 phageK SA4 Bop Bill Ben 6917 6959 HC6 HC12 HC13 HP3/1 EEc2 EEc4	Escherichia coli Enterococcus faecium Staphylococcus aureus Klebsiella pneumoniae Klebsiella aerogenes Pseudomonas aeruginosa Enterobacter cloacae	Human		NC_041919.1 OK275722 MN508615.2 MN508616.1 MN508621 MN508622 MN508623 MN508624 OL362270 OL362271 OK275722 ON210144 ON210145 OL362272 OL362273 OL362274 OL362275 OL362276 OL362277 OL362278 OL362279 KF766114 OL362280 ON125307.1 OM966901.1 MN027503.1 OL362268 OL362269
36104853	Experience Using Adjuvant Bacteriophage Therapy for the Treatment of 10 Recalcitrant Periprosthetic Joint Infections: A Case Series	Doub JB Johnson AJ Nandi S Ng V Manson T Lee M Chan B.	Clin Infect Dis. 2023 Feb 8;76(3):e1463-e1466. doi: 10.1093/cid/ciac694.	Doub JB	Clin Infect Dis	2023	15/09/2022			10.1093/cid/ciac694	10.1093/cid/ciac694	Research (CR)	Yes	EF1 KP1 KP2 PM448 Malloki SaWIQ048-phi1 (accession available for few phage already)		Human
35676823	Phage Therapy of Mycobacterium Infections: Compassionate Use of Phages in 20 Patients With Drug-Resistant Mycobacterial Disease	Dedrick RM Smith BE Cristinziano M Freeman KG Jacobs-Sera D Belessis Y Whitney Brown A Cohen KA Davidson RM van Duin D Gainey A Garcia CB Robert George CR Haidar G Ip W Iredell J Khatami A Little JS Malmivaara K McMullan BJ Michalik DE Moscatelli A Nick JA Tupayachi Ortiz MG Polenakovik HM Robinson PD Skurnik M Solomon DA Soothill J Spencer H Wark P Worth A Schooley RT Benson CA Hatfull GF.	Clin Infect Dis. 2023 Jan 6;76(1):103-112. doi: 10.1093/cid/ciac453.	Dedrick RM	Clin Infect Dis	2023	2022-09-06	PMC9825826		10.1093/cid/ciac453	10.1093/cid/ciac453	Research	yes	Muddy BPsΔ33HTH_HRMGD03 Muddy, BPsΔ33HTH_HRMGD03 Muddy, BPsΔ33HTH _HRM10, ZoeJΔ45 BPsΔ33HTH_HRMGD03, Itos BPsΔ33HTH_HRM10, Itos BPsΔ33HTH_HRM10, D29_HRMGD40 BPsΔ33HTH_HRMGD03, D29_HRMGD40 Muddy, D29, FionnbharthΔ43Δ45, Fred313cpmΔ33		Human		NC_022054 JN831653 EU568876 KJ510412 MN703410
31414123	Eradication of a Multidrug-Resistant Carbapenemase-Producing Klebsiella pneumoniae Isolate Following Oral and Intra-rectal Therapy With a Custom Made Lytic Bacteriophage Preparation	Corbellino M Kieffer N Kutateladze M Balarjishvili N Leshkasheli L Askilashvili L Tsertsvadze G Rimoldi SG Nizharadze D Hoyle N Nadareishvili L Antinori S Pagani C Scorza DG Romanò ALL Ardizzone S Danelli P Gismondo MR Galli M Nordmann P Poirel L.	Clin Infect Dis. 2020 Apr 15;70(9):1998-2001. doi: 10.1093/cid/ciz782.	Corbellino M	Clin Infect Dis	2020	16/08/2019			10.1093/cid/ciz782	10.1093/cid/ciz782	Research (CR)	yes	vB_KpnM_G		Human		MK421971
30869755	Successful Treatment of Antibiotic-resistant Poly-microbial Bone Infection With Bacteriophages and Antibiotics Combination	Nir-Paz R Gelman D Khouri A Sisson BM Fackler J Alkalay-Oren S Khalifa L Rimon A Yerushalmy O Bader R Amit S Coppenhagen-Glazer S Henry M Quinones J Malagon F Biswas B Moses AE Merril G Schooley RT Brownstein MJ Weil YA Hazan R.	Clin Infect Dis. 2019 Nov 13;69(11):2015-2018. doi: 10.1093/cid/ciz222.	Nir-Paz R	Clin Infect Dis	2019	15/03/2019			10.1093/cid/ciz222	10.1093/cid/ciz222	Research (CR)	yes	ɸAbKT21phi3 ɸKpKT21phi1	A. baumannii AbKT722	Human		MK278859 MK278861
31651936	Treatment of chronic left ventricular assist device infection with local application of bacteriophages	Mulzer J Trampuz A Potapov EV.	Eur J Cardiothorac Surg. 2020 May 1;57(5):1003-1004. doi: 10.1093/ejcts/ezz295.	Mulzer J	Eur J Cardiothorac Surg	2020	26/10/2019			10.1093/ejcts/ezz295	10.1093/ejcts/ezz295	Research (CR)	Yes	Pyo Sb-1 (accession for pyo available in list here)	S.aureus	Human		NC_023009
31740948	Successful bacteriophage treatment of infection involving cardiac implantable electronic device and aortic graft: a Trojan horse concept	Exarchos V Tkhilaishvili T Potapov E Starck C Trampuz A Schoenrath F.	Europace. 2020 Apr 1;22(4):597. doi: 10.1093/europace/euz319.	Exarchos V	Europace	2020	20/11/2019			10.1093/europace/euz319	10.1093/europace/euz319	Research (CR)	Yes	Pyo Sb-1 (accession for phages available in list here)	S.aureus	Human
33569355	Heterogeneous Klebsiella pneumoniae Co-infections Complicate Personalized Bacteriophage Therapy	Qin J Wu N Bao J Shi X Ou H Ye S Zhao W Wei Z Cai J Li L Guo M Weng J Lu H Tan D Zhang J Huang Q Zhu Z Shi Y Hu C Guo X Zhu T.	Front Cell Infect Microbiol. 2021 Jan 25;10:608402. doi: 10.3389/fcimb.2020.608402. eCollection 2020.	Qin J	Front Cell Infect Microbiol	2021	2021-11-02	PMC7868542		10.3389/fcimb.2020.608402	10.3389/fcimb.2020.608402	Research	yes	Ф902 ФJD908 ФJD910 Ф905 ФJD907	Klebsiella	Human			SAMN13324166 SAMN13324167 SAMN13324168 SAMN13324169 SAMN13324170
34058260	Successful case of adjunctive intravenous bacteriophage therapy to treat left ventricular assist device infection	Tkhilaishvili T Merabishvili M Pirnay JP Starck C Potapov E Falk V Schoenrath F.	J Infect. 2021 Sep;83(3):e1-e3. doi: 10.1016/j.jinf.2021.05.027. Epub 2021 May 28.	Tkhilaishvili T	J Infect	2021	31/05/2021			10.1016/j.jinf.2021.05.027	10.1016/j.jinf.2021.05.027	Research	yes	PNM and two myoviruses 14/1 and PT07 (accession available in the list)	S.aureus	Human
36082999	Development of Host Immune Response to Bacteriophage in a Lung Transplant Recipient on Adjunctive Phage Therapy for a Multidrug-Resistant Pneumonia	Dan JM Lehman SM Al-Kolla R Penziner S Afshar K Yung G Golts E Law N Logan C Kovach Z Mearns G Schooley RT Aslam S Crotty S.	J Infect Dis. 2023 Feb 1;227(3):311-316. doi: 10.1093/infdis/jiac368.	Dan JM	J Infect Dis	2023	2022-09-09	PMC10152496		10.1093/infdis/jiac368	10.1093/infdis/jiac368	Research	yes	AB-PA01 AB-SA01(accession available)	Pseudomonas aeruginosa	Human
32949500	Intravesical bacteriophages for treating urinary tract infections in patients undergoing transurethral resection of the prostate: a randomised placebo-controlled double-blind clinical trial	Leitner L Ujmajuridze A Chanishvili N Goderdzishvili M Chkonia I Rigvava S Chkhotua A Changashvili G McCallin S Schneider MP Liechti MD Mehnert U Bachmann LM Sybesma W Kessler TM.	Lancet Infect Dis. 2021 Mar;21(3):427-436. doi: 10.1016/S1473-3099(20)30330-3. Epub 2020 Sep 16.	Leitner L	Lancet Infect Dis	2021	19/09/2020			10.1016/S1473-3099(20)30330-3	10.1016/S1473-3099(20)30330-3	Research(CT)	Yes	Pyo bacteriophage (accession available)	NA	Human
37369702	Personalized aerosolised bacteriophage treatment of a chronic lung infection due to multidrug-resistant Pseudomonas aeruginosa	Köhler T Luscher A Falconnet L Resch G McBride R Mai QA Simonin JL Chanson M Maco B Galiotto R Riat A Civic N Docquier M McCallin S Chan B van Delden C.	Nat Commun. 2023 Jun 27;14(1):3629. doi: 10.1038/s41467-023-39370-z.	Köhler T	Nat Commun	2023	45104	PMC10300124		10.1038/s41467-023-39370-z	10.1038/s41467-023-39370-z	Research(CR)	Yes	Pseudomonas phage vFB297	Pseudomonas aeruginosa	Human		OQ921398.1
36175406	Bacteriophage-antibiotic combination therapy against extensively drug-resistant Pseudomonas aeruginosa infection to allow liver transplantation in a toddler	Van Nieuwenhuyse B Van der Linden D Chatzis O Lood C Wagemans J Lavigne R Schroven K Paeshuyse J de Magnée C Sokal E Stéphenne X Scheers I Rodriguez-Villalobos H Djebara S Merabishvili M Soentjens P Pirnay JP.	Nat Commun. 2022 Sep 29;13(1):5725. doi: 10.1038/s41467-022-33294-w.	Van Nieuwenhuyse B	Nat Commun	2022	29/09/2022	PMC9523064		10.1038/s41467-022-33294-w	10.1038/s41467-022-33294-w	Research(CR)	Yes	PNM and 14-1 (accession available in the list already)	Pseudomonas aeruginosa	Human
35773283	Comparative genomics of Acinetobacter baumannii and therapeutic bacteriophages from a patient undergoing phage therapy	Liu M Hernandez-Morales A Clark J Le T Biswas B Bishop-Lilly KA Henry M Quinones J Voegtly LJ Cer RZ Hamilton T Schooley RT Salka S Young R Gill JJ.	Nat Commun. 2022 Jun 30;13(1):3776. doi: 10.1038/s41467-022-31455-5.	Liu M	Nat Commun	2022	30/06/2022	PMC9247103		10.1038/s41467-022-31455-5	10.1038/s41467-022-31455-5	Research(CR)	Yes	Maestroa AC4 AB-Navy1 AB-Navy4 AB-Navy71b AB-Navy97c AB-Navy97c AbTP3phi1	A. baumannii	Human		MT949699 OL770262 OL770258 OL770259 OL770260 OL770261 OL770261 OL770263
35504908	Bacteriophage treatment of disseminated cutaneous Mycobacterium chelonae infection	Little JS Dedrick RM Freeman KG Cristinziano M Smith BE Benson CA Jhaveri TA Baden LR Solomon DA Hatfull GF.	Nat Commun. 2022 May 3;13(1):2313. doi: 10.1038/s41467-022-29689-4.	Little JS	Nat Commun	2022	2022-03-05	PMC9064978		10.1038/s41467-022-29689-4	10.1038/s41467-022-29689-4	Research(CR)	Yes	Muddy (accession available in the list already)	Mycobacterium	Human
35042848	Combination of pre-adapted bacteriophage therapy and antibiotics for treatment of fracture-related infection due to pandrug-resistant Klebsiella pneumoniae	Eskenazi A Lood C Wubbolts J Hites M Balarjishvili N Leshkasheli L Askilashvili L Kvachadze L van Noort V Wagemans J Jayankura M Chanishvili N de Boer M Nibbering P Kutateladze M Lavigne R Merabishvili M Pirnay JP.	Nat Commun. 2022 Jan 18;13(1):302. doi: 10.1038/s41467-021-27656-z.	Eskenazi A	Nat Commun	2022	19/01/2022	PMC8766457		10.1038/s41467-021-27656-z	10.1038/s41467-021-27656-z	Research(CR)	Yes	Adapted Klebsiella phage vB_KpnM_M1	Klebsiella	Human		MW448170
32066959	Safety of bacteriophage therapy in severe Staphylococcus aureus infection	Petrovic Fabijan A Lin RCY Ho J Maddocks S Ben Zakour NL Iredell JR; Westmead Bacteriophage Therapy Team.	Nat Microbiol. 2020 Mar;5(3):465-472. doi: 10.1038/s41564-019-0634-z. Epub 2020 Feb 17.	Petrovic Fabijan A	Nat Microbiol	2020	19/02/2020			10.1038/s41564-019-0634-z	10.1038/s41564-019-0634-z	Research(CR)	Yes	AB-SA01 (accession available in the list already)	S.aureus	Human
32824480	PHAGE-2 Study: Supplemental Bacteriophages Extend Bifidobacterium animalis subsp. lactis BL04 Benefits on Gut Health and Microbiota in Healthy Adults	Grubb DS Wrigley SD Freedman KE Wei Y Vazquez AR Trotter RE Wallace TC Johnson SA Weir TL.	Nutrients. 2020 Aug 17;12(8):2474. doi: 10.3390/nu12082474.	Grubb DS	Nutrients	2020	44066	PMC7468981		10.3390/nu12082474	10.3390/nu12082474	Research(CR)	Yes	LH01-Myoviridae LL5-Siphoviridae T4D-Myoviridae and LL12-Myoviridae bacteriophages		Human
34696331	Phage Therapy Experience at the Eliava Phage Therapy Center: Three Cases of Bacterial Persistence	Zaldastanishvili E Leshkasheli L Dadiani M Nadareishvili L Askilashvili L Kvatadze N Goderdzishvili M Kutateladze M Balarjishvili N.	Viruses. 2021 Sep 23;13(10):1901. doi: 10.3390/v13101901.	Zaldastanishvili E	Viruses	2021	26/10/2021	PMC8540005		10.3390/v13101901	10.3390/v13101901	Research(CR)	Yes	PYO INTESTI SES Staphylococcal phage (accession available for few)	Pseudomonas S.aureus	Human
34578366	Bacteriophage Rescue Therapy of a Vancomycin-Resistant Enterococcus faecium Infection in a One-Year-Old Child following a Third Liver Transplantation	Paul K Merabishvili M Hazan R Christner M Herden U Gelman D Khalifa L Yerushalmy O Coppenhagen-Glazer S Harbauer T Schulz-Jürgensen S Rohde H Fischer L Aslam S Rohde C Nir-Paz R Pirnay JP Singer D Muntau AC.	Viruses. 2021 Sep 7;13(9):1785. doi: 10.3390/v13091785.	Paul K	Viruses	2021	44467	PMC8472888		10.3390/v13091785	10.3390/v13091785	Research(CR)	Yes	EFgrKN and EFgrNG (accession available)	Vancomycin-Resistant Enterococcus faecium	Human
34205687	Successful Treatment of Staphylococcus aureus Prosthetic Joint Infection with Bacteriophage Therapy	Ramirez-Sanchez C Gonzales F Buckley M Biswas B Henry M Deschenes MV Horne B Fackler J Brownstein MJ Schooley RT Aslam S.	Viruses. 2021 Jun 21;13(6):1182. doi: 10.3390/v13061182.	Ramirez-Sanchez C	Viruses	2021	2021-02-07	PMC8233819		10.3390/v13061182	10.3390/v13061182	Research(CR)	Yes	AB-SA01(accession available)	S.aureus	Human
33466377	A Case of Phage Therapy against Pandrug-Resistant Achromobacter xylosoxidans in a 12-Year-Old Lung-Transplanted Cystic Fibrosis Patient	Lebeaux D Merabishvili M Caudron E Lannoy D Van Simaey L Duyvejonck H Guillemain R Thumerelle C Podglajen I Compain F Kassis N Mainardi JL Wittmann J Rohde C Pirnay JP Dufour N Vermeulen S Gansemans Y Van Nieuwerburgh F Vaneechoutte M.	Viruses. 2021 Jan 5;13(1):60. doi: 10.3390/v13010060.	Lebeaux D	Viruses	2021	44216	PMC7824836		10.3390/v13010060	10.3390/v13010060	Research(CR)	Yes	JWDelta JWT and 2-1(accession available)	Achromobacter xylosoxidans	Human
31548497	Bacteriophage Application for Difficult-to-treat Musculoskeletal Infections: Development of a Standardized Multidisciplinary Treatment Protocol	Onsea J Soentjens P Djebara S Merabishvili M Depypere M Spriet I De Munter P Debaveye Y Nijs S Vanderschot P Wagemans J Pirnay JP Lavigne R Metsemakers WJ.	Viruses. 2019 Sep 23;11(10):891. doi: 10.3390/v11100891.	Onsea J	Viruses	2019	43733	PMC6832313		10.3390/v11100891	10.3390/v11100891	Research(CR)	Yes	BFC1 and PYO(accession available)	Pseudomonas S.aureus	Human
34696328	A Case of In Situ Phage Therapy against Staphylococcus aureus in a Bone Allograft Polymicrobial Biofilm Infection: Outcomes and Phage-Antibiotic Interactions	Van Nieuwenhuyse B Galant C Brichard B Docquier PL Djebara S Pirnay JP Van der Linden D Merabishvili M Chatzis O.	Viruses. 2021 Sep 22;13(10):1898. doi: 10.3390/v13101898.	Van Nieuwenhuyse B	Viruses	2021	26/10/2021	PMC8539586		10.3390/v13101898	10.3390/v13101898	Research(CR)	Yes	BFC1	S.aureus	Human
37562400	Refractory Pseudomonas aeruginosa infections treated with phage PASA16: A compassionate use case series	Onallah H Hazan R Nir-Paz R; PASA16 study group; Brownstein MJ Fackler JR Horne B Hopkins R Basu S Yerushalmy O Alkalay-Oren S Braunstein R Rimon A Gelman D Khalifa L Adler K Abdalrhman M Gelman S Katvan E Coppenhagen-Glazer S Moses A Oster Y Dekel M Ben-Ami R Khoury A Kedar DJ Meijer SE Ashkenazi I Bishouty N Yahav D Shostak E Livni G Paul M Gross M Ormianer M Aslam S Ritter M Urish KL La Hoz RM…	Med. 2023 Sep 8;4(9):600-611.e4. doi: 10.1016/j.medj.2023.07.002. Epub 2023 Aug 9.	Onallah H	Med	2023	2023-10-08			10.1016/j.medj.2023.07.002	10.1016/j.medj.2023.07.002	Research	Yes	PASA16 PASA16 phage was manufactured and provided pro bono by Adaptive Phage Therapeutics	Pseudomonas aeruginosa	Human		MT933737.1
35869081	Personalized bacteriophage therapy to treat pandrug-resistant spinal Pseudomonas aeruginosa infection	Ferry T Kolenda C Laurent F Leboucher G Merabischvilli M Djebara S Gustave CA Perpoint T Barrey C Pirnay JP Resch G.	Nat Commun. 2022 Jul 22;13(1):4239. doi: 10.1038/s41467-022-31837-9.	Ferry T	Nat Commun	2022	22/07/2022	PMC9306240		10.1038/s41467-022-31837-9	10.1038/s41467-022-31837-9	Research(CR)	Yes	vB_PaeP_4029 vB_PaeP_4032 vB_PaeP_4034 (accession available in the list already)	Pseudomonas aeruginosa	Human
#	Phage Therapy for Diabetic Foot Infection: A Case Series	Young MJ Hall LML Merabishvilli M Pirnay JP Clark JR Jones JD.	Clin Ther. 2023 Aug;45(8):797-801. doi: 10.1016/j.clinthera.2023.06.009. Epub 2023 Jul 11.	Young MJ	Clin Ther	2023	13/07/2023			10.1016/j.clinthera.2023.06.009	10.1016/j.clinthera.2023.06.009	Research(CR)	Yes	ISP	S.aureus

## Sheet: Table 3
NCT Number	Study Title	Study URL	Study Status	To be Used in Reference	Source document (if any)	Phages used	Isolated from	Host bacterium	Pathogen tested	Tested in	Taxanomy	Accesssion id	Conditions	Interventions	Sponsor	Collaborators	Sex	Age	Phases	Enrollment	Funder Type	Study Type
NCT00663091	A Prospective, Randomized, Double-Blind Controlled Study of WPP-201 for the Safety and Efficacy of Treatment of Venous Leg Ulcers	https://clinicaltrials.gov/study/NCT00663091	COMPLETED	No		8 phages cocktail, but the phage details could not be traced							Venous Leg Ulcers	DRUG: Bacteriophage|DRUG: WPP-201 Bacteriophage|DRUG: Bacteriophages	Southwest Regional Wound Care Center		ALL	ADULT, OLDER_ADULT	PHASE1	64	OTHER	INTERVENTIONAL
NCT04803708	Bacteriophage Therapy TP-102 in Diabetic Foot Ulcers	https://clinicaltrials.gov/study/NCT04803708	COMPLETED	No	Techno phage	phage details could not be traced							Diabetic Foot Ulcer|Pseudomonas Aeruginosa Infection|Staphylococcus Aureus Infection|Acinetobacter Infection	BIOLOGICAL: TP-102	Technophage, SA	VectorB2B	ALL	ADULT, OLDER_ADULT	PHASE1|PHASE2	20	INDUSTRY	INTERVENTIONAL
NCT05616221	Study to Evaluate the Safety, Phage Kinetics, and Efficacy of Inhaled AP-PA02 in Subjects With Non-Cystic Fibrosis Bronchiectasis and Chronic Pulmonary Pseudomonas Aeruginosa Infection	https://clinicaltrials.gov/study/NCT05616221	COMPLETED	No	AP-PA02 Armata	phage details could not be traced							Non-cystic Fibrosis Bronchiectasis|Pseudomonas Aeruginosa|Lung Infection	BIOLOGICAL: AP-PA02|OTHER: Placebo	Armata Pharmaceuticals, Inc.		ALL	ADULT, OLDER_ADULT	PHASE2	48	INDUSTRY	INTERVENTIONAL
NCT04596319	Ph 1/2 Study Evaluating Safety and Tolerability of Inhaled AP-PA02 in Subjects With Chronic Pseudomonas Aeruginosa Lung Infections and Cystic Fibrosis	https://clinicaltrials.gov/study/NCT04596319	COMPLETED	No	AP-PA02 101 Armata	phage details could not be traced							Cystic Fibrosis|Pseudomonas Aeruginosa|Pseudomonas|Lung Infection|Lung Infection Pseudomonal	BIOLOGICAL: AP-PA02|OTHER: Placebo	Armata Pharmaceuticals, Inc.	Cystic Fibrosis Foundation	ALL	ADULT, OLDER_ADULT	PHASE1|PHASE2	29	INDUSTRY	INTERVENTIONAL
NCT04191148	Safety, Tolerability, and PK of LBP-EC01 in Patients With Lower Urinary Tract Colonization Caused by E. Coli	https://clinicaltrials.gov/study/NCT04191148	COMPLETED	No	Bacteriophage cocktail engineered with a CRISPR-Cas3 construct targeting the E. coli genome	Phage details could not be traced							Urinary Tract Infections	DRUG: LBP-EC01|DRUG: Placebo	Locus Biosciences		ALL	ADULT, OLDER_ADULT	PHASE1	36	INDUSTRY	INTERVENTIONAL
NCT06262282	Mycobacteriophage Treatment of Non-tuberculosis Mycobacteria	https://clinicaltrials.gov/study/NCT06262282	ENROLLING_BY_INVITATION	No	Mycobacteriophage phage that has been found effective in killing participants NTM infection	Phage details could not be traced							Cystic Fibrosis|Nontuberculous Mycobacterial Lung Disease|Nontuberculous Mycobacterium Infection|Mycobacterium Infections|Mycobacterium; Pulmonary	BIOLOGICAL: mycobacteriophage	National Jewish Health	Cystic Fibrosis Foundation	ALL	CHILD, ADULT, OLDER_ADULT		10	OTHER	OBSERVATIONAL
NCT06456424	Bacteriophage Therapy for Methicillin-Sensitive Staphylococcus Aureus Prosthetic Joint Infection	https://clinicaltrials.gov/study/NCT06456424	NOT_YET_RECRUITING	No		BP13 and J1P3 Phage details could not be traced							Prosthetic Joint Infections of Hip|Staphylococcus Aureus Infection	BIOLOGICAL: Phage therapy	University of Calgary	University of Toronto|Precisio Biotix Therapeutics, Inc.	MALE	CHILD, ADULT, OLDER_ADULT	PHASE1|PHASE2	1	OTHER	INTERVENTIONAL
NCT06559618	Bacteriophage Therapy in Spinal Cord Injury Patients With Bacteriuria	https://clinicaltrials.gov/study/NCT06559618	NOT_YET_RECRUITING	No		Phage details could not be traced							Bacteriuria|Spinal Cord Injuries|Asymptomatic Bacteriuria|Escherichia Coli	DRUG: Phage Therapy|OTHER: Placebo	Barbara Wells Trautner		ALL	ADULT, OLDER_ADULT	PHASE1	30	OTHER	INTERVENTIONAL
NCT06409819	Phage Therapy for Recurrent UTIs in Kidney Transplant Recipients	https://clinicaltrials.gov/study/NCT06409819	NOT_YET_RECRUITING	No		Phage details could not be traced							Urinary Tract Infection, Recurrent	DRUG: phage therapy|DRUG: control	University of California, San Diego	National Institutes of Health (NIH)	FEMALE	ADULT, OLDER_ADULT	PHASE1|PHASE2	32	OTHER	INTERVENTIONAL
NCT05590195	Effect of PreforPro¬Æ on Urinary and Vaginal Health	https://clinicaltrials.gov/study/NCT05590195	NOT_YET_RECRUITING	No	Accession could not be traced	LH01-Myoviridae, LL5-Siphoviridae, T4D-Myoviridae, and LL12-Myoviridae							Bacterial Vaginosis|Bacterial Infections|Bacterial Vaginosis &#X7C; Vaginal &#X7C; Microbiology|Vaginal Infection	DRUG: Preforpro|OTHER: Placebo	Jeremy Burton	Deerland Enzymes|Lawson Health Research Institute|St. Joseph's Health Care London	FEMALE	ADULT	PHASE3	50	OTHER	INTERVENTIONAL
NCT06370598	Phase 1/2a to Assess the Safety and Tolerability of TP-122A for the Treatment of Ventilator-Associated Pneumonia	https://clinicaltrials.gov/study/NCT06370598	NOT_YET_RECRUITING	No		TP -122A TP- 122B Phage details could not be traced							Pneumonia, Ventilator-Associated	BIOLOGICAL: TP-122A	Technophage, SA	VectorB2B	ALL	ADULT, OLDER_ADULT	PHASE1|PHASE2	15	INDUSTRY	INTERVENTIONAL
NCT05177107	Bacteriophage Therapy in Patients With Diabetic Foot Osteomyelitis	https://clinicaltrials.gov/study/NCT05177107	RECRUITING	No		Phage details could not be traced							Osteomyelitis|Diabetic Foot Osteomyelitis	BIOLOGICAL: Phage Therapy|OTHER: Placebo	Adaptive Phage Therapeutics, Inc.	United States Department of Defense	ALL	ADULT, OLDER_ADULT	PHASE2	126	INDUSTRY	INTERVENTIONAL
NCT06368388	Bacteriophage Therapy for Difficult-to-treat Infections: the Implementation of a Multidisciplinary Phage Task Force	https://clinicaltrials.gov/study/NCT06368388	RECRUITING	No		Framework - study protocol							Musculoskeletal Infection|Chronic Rhinosinusitis (Diagnosis)|Sepsis|Pulmonary Infection|Hidradenitis Suppurativa	OTHER: Prospective data collection|OTHER: Prospective data collection	Universitaire Ziekenhuizen KU Leuven	KU Leuven	ALL	CHILD, ADULT, OLDER_ADULT		50	OTHER	OBSERVATIONAL
NCT05369104	Phage Therapy in Prosthetic Joint Infection Due to Staphylococcus Aureus Treated With DAIR.	https://clinicaltrials.gov/study/NCT05369104	RECRUITING	No	Pherecydes Pharma	PP1493 PP1815 Phage details could not be traced							Infection of Total Hip Joint Prosthesis|Infection of Total Knee Joint Prosthesis	BIOLOGICAL: Anti-Staphylococcus aureus Bacteriophages	Pherecydes Pharma		ALL	ADULT, OLDER_ADULT	PHASE2	64	INDUSTRY	INTERVENTIONAL
NCT04650607	Phage Safety Cohort Study	https://clinicaltrials.gov/study/NCT04650607	RECRUITING	No		Framework - study protocol							Prosthetic Joint Infection|Severe Infection	OTHER: Adverse event after injection of phages	Hospices Civils de Lyon		ALL	ADULT, OLDER_ADULT		100	OTHER	OBSERVATIONAL
NCT05883995	Avis-PHAGEinLYON Clinic	https://clinicaltrials.gov/study/NCT05883995	RECRUITING	No		Framework - study protocol							Bone Infection	OTHER: Phage therapy requests	Hospices Civils de Lyon		ALL	CHILD, ADULT, OLDER_ADULT		1500	OTHER	OBSERVATIONAL
NCT05948592	Bacteriophage Therapy TP-102 in Patients With Diabetic Foot Infection	https://clinicaltrials.gov/study/NCT05948592	RECRUITING	No	Techno phage	phage details could not be traced							Diabetic Foot Infection	BIOLOGICAL: TP-102|OTHER: Placebo	Technophage, SA	VectorB2B	ALL	ADULT, OLDER_ADULT	PHASE2	80	INDUSTRY	INTERVENTIONAL
NCT05453578	A Phase 1b/2 Trial of the Safety and Microbiological Activity of Bacteriophage Therapy in Cystic Fibrosis Subjects Colonized With Pseudomonas Aeruginosa	https://clinicaltrials.gov/study/NCT05453578	RECRUITING	No	https://www.ncbi.nlm.nih.gov/pmc/articles/PMC9795609/ PaWRA01Phi11, PaWRA01Phi39, PaWRA02Phi83, and PaWRA02Phi87 formerly formerly WRAIR_EPa11, WRAIR_EPa39, WRAIR_EPa83, WRAIR_EPa87	phage details could not be traced							Bacterial Disease Carrier|Cystic Fibrosis	OTHER: Placebo|BIOLOGICAL: WRAIR-PAM-CF1	National Institute of Allergy and Infectious Diseases (NIAID)		ALL	ADULT, OLDER_ADULT	PHASE1|PHASE2	72	NIH	INTERVENTIONAL
NCT05967130	Treatment Chronic UTI Post Kidney Transplant	https://clinicaltrials.gov/study/NCT05967130	RECRUITING	No	SMBU University	phage details could not be traced							Urinary Tract Infections|Transplant-Related Disorder	BIOLOGICAL: Phage	Shahid Beheshti University of Medical Sciences		ALL	CHILD, ADULT, OLDER_ADULT	PHASE3	20	OTHER	INTERVENTIONAL
NCT04724603	Phage Safety Retrospective Cohort Study	https://clinicaltrials.gov/study/NCT04724603	RECRUITING	No	Retrospective								Bone and Joint Infection|Prosthetic Joint Infection	OTHER: patients having had avderse event after phagotherapy for bone or joint or implant infection	Hospices Civils de Lyon		ALL	CHILD, ADULT, OLDER_ADULT		25	OTHER	OBSERVATIONAL
NCT06185920	PHAGEinLYON Clinic Cohort Study: a Descriptive Study of Severe Infections Treated With Phage Therapy at the HCL.	https://clinicaltrials.gov/study/NCT06185920	RECRUITING	No	The primary objective is to describe the severe infections treated with phagotherapy- personalised?								Severe Infection	OTHER: Description of severe infection	Hospices Civils de Lyon		ALL	CHILD, ADULT, OLDER_ADULT		250	OTHER	OBSERVATIONAL
NCT05618418	BActeriophages To Treat Liver Disease Eliminating Harmful Bacteria (BATTLE)	https://clinicaltrials.gov/study/NCT05618418	RECRUITING	No		phage details could not be traced							Alcoholic Hepatitis	OTHER: No intervention	Copenhagen University Hospital, Hvidovre	Copenhagen University Hospital at Herlev	ALL	ADULT, OLDER_ADULT		30	OTHER	OBSERVATIONAL
NCT05184764	Study Evaluating Safety, Tolerability, and Efficacy of Intravenous AP-SA02 in Subjects With S. Aureus Bacteremia	https://clinicaltrials.gov/study/NCT05184764	RECRUITING	No	Armata AP-SA02	phage details could not be traced							Bacteremia|Staphylococcus Aureus|Staphylococcus Aureus Bacteremia|Bacteremia Staph|Bacteremia Due to Staphylococcus Aureus	BIOLOGICAL: AP-SA02|OTHER: Placebo	Armata Pharmaceuticals, Inc.	United States Department of Defense	ALL	ADULT, OLDER_ADULT	PHASE1|PHASE2	50	INDUSTRY	INTERVENTIONAL
NCT05715619	Safety and Efficacy of Oral Administration of the Phage Cocktail, VRELysin‚Ñ¢, In Healthy and VRE-Colonized Subjects	https://clinicaltrials.gov/study/NCT05715619	RECRUITING	No	Intralyx VRELysin	phage details could not be traced							Vancomycin-Resistant Enterococcal Colonization	BIOLOGICAL: VRELysin‚Ñ¢|OTHER: Placebo	Intralytix, Inc.		ALL	ADULT	PHASE1|PHASE2	80	INDUSTRY	INTERVENTIONAL
NCT06319235	Clinical Trial to Demonstrate the Safety and Efficacy of DUOFAG¬Æ	https://clinicaltrials.gov/study/NCT06319235	RECRUITING	No	MB Pharma DUOFAG® bacteriophages active against Staphylococcus aureus and Pseudomonas aeruginosa	phage details could not be traced							Surgical Site Infection|Staphylococcus Aureus Infection|Pseudomonas Aeruginosa Infection|Bacterial Infections|Surgical Wound Infection	DRUG: IMP|DRUG: Placebo	MB PHARMA s.r.o.		ALL	ADULT, OLDER_ADULT	PHASE1|PHASE2	52	INDUSTRY	INTERVENTIONAL
NCT05488340	A Study of LBP-EC01 in the Treatment of Acute Uncomplicated UTI Caused by Drug Resistant E. Coli (ELIMINATE Trial)	https://clinicaltrials.gov/study/NCT05488340	RECRUITING	No	LBP-EC01 genetically enhanced, six-bacteriophage cocktail developed by Locus Biosciences	phage details could not be traced							Urinary Tract Infections	DRUG: LBP-EC01 0.1 x IV dose|DRUG: LBP-EC01 0.01x IV Dose|DRUG: LBP-EC01 IV Infusion Dose|DRUG: Placebo|DRUG: LBP-EC01|DRUG: TMP/SMX	Locus Biosciences	Parexel	FEMALE	ADULT, OLDER_ADULT	PHASE2	318	INDUSTRY	INTERVENTIONAL
NCT04682964	Bacteriophage Therapy in Tonsillitis	https://clinicaltrials.gov/study/NCT04682964	ACTIVE_NOT_RECRUITING	yes	https://journals.eco-vector.com/0026-9050/article/view/73737/54321 https://www.ncbi.nlm.nih.gov/pmc/articles/PMC5707535/	liquid pyobacteriophage complex - PCL			The drug causes the lysis of certain bacteria, including staphylococcus, enterococcus, streptococcus, enteropathogenic E. coli, Proteus vulgaris, Proteus mirabilis, Pseudomonas aeruginosa, Klebsiella pneumoniae and Klebsiella oxytoca. The choice of this drug was based on bacteriological studies.			NC_028826.1 NC_023583.1 NC_029009.1 FR852584.1 NC_018859.1 NC_004629.1 NC_012419.1 NC_022974.1 NC_023693.1 NC_007456.1 NC_031063.1 NC_029026.1 NC_019911.1 HQ665011.1 NC_028671.1 NC_023575.1 NC_027364.1 NC_024379.1 NC_024212.1 NC_028812.1 NC_025425.1 NC_030953.1 NC_015249.1 NC_026612.1 AP013656.1 NC_031274.1 NC_019398.1 HQ163896.1 NC_031087.1 NC_028754.1 NC_027379.1 HE775250.1 NC_028825.1 JQ307386…	Acute Tonsillitis	DRUG: Nebulizer inhalation irrigation of the mucous membranes of the tonsils with a bacteriophage.	Tashkent Pediatric Medical Institute		ALL	CHILD	PHASE3	128	OTHER	INTERVENTIONAL
NCT05537519	Phage Therapy for the Treatment of Urinary Tract Infection	https://clinicaltrials.gov/study/NCT05537519	ACTIVE_NOT_RECRUITING	Yes	https://clinicaltrials.gov/study/NCT05537519	HP3, HP3.1 and ES19.						NC_041919.1 OK275722.1 MN508616.2	Recurrent Urinary Tract Infection	BIOLOGICAL: Phage Therapy	Unity Health Toronto	Applied Health Research Centre	FEMALE	ADULT, OLDER_ADULT	PHASE1|PHASE2	1	OTHER	INTERVENTIONAL
NCT05182749	Safety and Efficacy of the Bacteriophage Preparation, ShigActive‚Ñ¢, in a Human Experimental Model of Shigellosis	https://clinicaltrials.gov/study/NCT05182749	ACTIVE_NOT_RECRUITING	Yes	https://www.ncbi.nlm.nih.gov/pmc/articles/PMC4745833/	SHSML-52-1 (ATCC PTA-121241), SHFML-11 (ATCC PTA-121234), SHSML-45 (ATCC PTA-121238), SHFML-26 (ATCC PTA-121236), and SHBML-50-1 (ATCC PTA-121239)			five lytic bacteriophages that targets all four species of Shigella (S. boydii, S. dysenteriae, S. flexneri and S. sonnei)			KX130865.1 KX130861.1 KX130863.1 KX130862.1 KX130864.1	Shigellosis	BIOLOGICAL: bacteriophage|OTHER: Placebo	Intralytix, Inc.	University of Maryland, Baltimore	ALL	ADULT	PHASE1|PHASE2	52	INDUSTRY	INTERVENTIONAL
NCT05010577	Nebulized Bacteriophage Therapy in Cystic Fibrosis Patients With Chronic Pseudomonas Aeruginosa Pulmonary Infection	https://clinicaltrials.gov/study/NCT05010577	ACTIVE_NOT_RECRUITING	Yes	https://www.ncbi.nlm.nih.gov/bioproject/?term=BX004-A	Pseudomonas phage bmx-p3 Pseudomonas phage bmx-p2 Pseudomonas phage bmx-p1						OQ319933.1 OQ319932.1 OQ319934.1	Chronic Pseudomonas Aeruginosa Infection|Cystic Fibrosis	DRUG: BX004-A|DRUG: Placebo	BiomX, Inc.		ALL	ADULT, OLDER_ADULT	PHASE1|PHASE2	32	INDUSTRY	INTERVENTIONAL
NCT04684641	CYstic Fibrosis bacterioPHage Study at Yale (CYPHY)	https://clinicaltrials.gov/study/NCT04684641	COMPLETED	Yes	https://cdn.clinicaltrials.gov/large-docs/41/NCT04684641/Prot_SAP_000.pdf	LPS5, OMKO1, and TIVP-H6						ON631220 PP203294.1 PP203295.1	Cystic Fibrosis	DRUG: Standard Dose YPT-01|OTHER: Placebo	Yale University		ALL	ADULT, OLDER_ADULT	PHASE1|PHASE2	8	OTHER	INTERVENTIONAL
NCT05498363	Bacteriophage Therapy of Difficult-to-treat Infections	https://clinicaltrials.gov/study/NCT05498363	COMPLETED	Yes	https://static-content.springer.com/esm/art%3A10.1038%2Fs41564-024-01705-x/MediaObjects/41564_2024_1705_MOESM1_ESM.pdf	PNM 14-1 Pseudomonas Phage C ISP BE06 pyophages (https://www.ncbi.nlm.nih.gov/pmc/articles/PMC5707535/) Klebsiella phage vB_KpnM_M1 INTESTI (https://www.mdpi.com/1999-4915/7/12/6570) BFC2 BFC1 APC1.1 APC2.1 Acibel004 Acibel007 Klebsiella phage vB_KpnM_M1 PT07 Achromobacter phage JWalpha JWDelta JWT JWX vB_PaeP_4034 vB_PaeP_4029 2-1 vB_PaeP_4032 Mycobacteroides phage 8UZL Bacteroides phage vB_BfrS…						OP292288 NC_029009.1 NC_027364.1 NC_031063.1 NC_023583.1 HQ163896.1 NC_030953.1 NC_031087.1 NC_015249.1 NC_028754.1 NC_027379.1 HE775250.1 NC_019911.1 NC_028825.1 JQ307386.1 NC_031250.1 NC_025447.1 NC_000935.1 NC_027351.1 NC_019402.1 NC_028812.1 NC_028773.1 NC_029050.1 NC_005282.1 NC_028826.1 NC_024212.1 AP014078.1 AP013800.1 NC_008294.1 AP013582.1 KC012913.1 AY954969.1 JX415536.1 KC862301.1 KF56…	Bacterial Infections	BIOLOGICAL: Bacteriophage therapy	Queen Astrid Military Hospital		ALL	CHILD, ADULT, OLDER_ADULT		100	OTHER	OBSERVATIONAL
NCT01818206	Bacteriophage Effects on Pseudomonas Aeruginosa	https://clinicaltrials.gov/study/NCT01818206	COMPLETED	Yes	https://www.sciencedirect.com/science/article/pii/S1198743X15600490	PAK_P1, PAK_P2, PAK_P3, PAK_P4 and PAK_P5 P3_CHA CHA_P1 PhiKZ LUZ19 LBL3						KC862297.1 KC862298.1 KC862299.1 KC862300.1 KC862301.1 KC862296.1 KC862295.1 AF399011.1 AM910651.1 FM201281.1	Cystic Fibrosis	OTHER: Collection of induced sputum in order to evaluate the efficacy of a cocktail of 10 bacteriophages.	University Hospital, Montpellier		ALL	CHILD, ADULT, OLDER_ADULT	NA	59	OTHER	INTERVENTIONAL
NCT03140085	Bacteriophages for Treating Urinary Tract Infections in Patients Undergoing Transurethral Resection of the Prostate	https://clinicaltrials.gov/study/NCT03140085	COMPLETED	Yes		pyophage cocktail							Intravesical Bacteriophage Treatment for Urinary Tract Infections	BIOLOGICAL: PYO Phage|DRUG: Antibiotics|OTHER: Sterile bacteriology media	Balgrist University Hospital		ALL	ADULT, OLDER_ADULT	PHASE2|PHASE3	97	OTHER	INTERVENTIONAL
NCT03395743	Individual Patient Expanded Access for AB-PA01, an Investigational Anti-Pseudomonas Aeruginosa Bacteriophage Therapeutic	https://clinicaltrials.gov/study/NCT03395743	NO_LONGER_AVAILABLE	yes	https://www.ncbi.nlm.nih.gov/pmc/articles/PMC10861545/	AB-PA01 Pa-193 and Pa-204 from Myoviridae, and Pa-222 and Pa-223(AmpliPhi Biosciences Corporation)						NC_050148 MK837010 MK837012 MK837011		BIOLOGICAL: AB-PA01	Armata Pharmaceuticals, Inc.			CHILD, ADULT, OLDER_ADULT			INDUSTRY	EXPANDED_ACCESS
NCT03395769	Individual Patient Expanded Access for AB-SA01, an Investigational Anti-Staphylococcus Aureus Bacteriophage Therapeutic	https://clinicaltrials.gov/study/NCT03395769	NO_LONGER_AVAILABLE	yes	https://www.ncbi.nlm.nih.gov/pmc/articles/PMC10861545/	AB-SA01 (AmpliPhi Biosciences Corporation)Sa83 Sa87 J-Sa36						MK417514 MK417515 MK417516		BIOLOGICAL: AB-SA01	Armata Pharmaceuticals, Inc.			CHILD, ADULT, OLDER_ADULT			INDUSTRY	EXPANDED_ACCESS
NCT00945087	Experimental Phage Therapy of Bacterial Infections	https://clinicaltrials.gov/study/NCT00945087	UNKNOWN										Bacterial Infections	OTHER: Bacteriophage preparation	Institute of Immunology and Experimental Therapy of the Polish Academy of Sciences		ALL	ADULT, OLDER_ADULT	NA		OTHER	INTERVENTIONAL
NCT04323475	Phage Therapy for the Prevention and Treatment of Wound Infections in Burned Patients	https://clinicaltrials.gov/study/NCT04323475	UNKNOWN										Wound Infection	BIOLOGICAL: Bacteriophage cocktail spray|DRUG: Xeroform	Precisio Biotix Therapeutics, Inc.		ALL	ADULT, OLDER_ADULT	PHASE1	12	INDUSTRY	INTERVENTIONAL
NCT02664740	Standard Treatment Associated With Phage Therapy Versus Placebo for Diabetic Foot Ulcers Infected by S. Aureus	https://clinicaltrials.gov/study/NCT02664740	UNKNOWN										Diabetic Foot|Staphylococcal Infections	DRUG: Topical anti-Staphylococcus bacteriophage therapy|DRUG: Topical placebo corresponding to anti-Staphylococcus bacteriophage therapy	Centre Hospitalier Universitaire de Nƒ´mes	Pherecydes Pharma	ALL	ADULT, OLDER_ADULT	PHASE1|PHASE2	60	OTHER	INTERVENTIONAL
NCT02116010	Evaluation of Phage Therapy for the Treatment of Escherichia Coli and Pseudomonas Aeruginosa Wound Infections in Burned Patients	https://clinicaltrials.gov/study/NCT02116010	UNKNOWN										Wound Infection	DRUG: E. coli Phages cocktail|DRUG: Standard of care : Silver Sulfadiazine|DRUG: P. Aeruginosa, Phages cocktail	Pherecydes Pharma		ALL	ADULT, OLDER_ADULT	PHASE1|PHASE2		INDUSTRY	INTERVENTIONAL
NCT05240300	A Study of Topical BX005-A in Subjects With Moderate to Severe Atopic Dermatitis	https://clinicaltrials.gov/study/NCT05240300	UNKNOWN										Atopic Dermatitis	BIOLOGICAL: BX005-A|OTHER: Placebo	BiomX, Inc.	Maruho Co., Ltd.	ALL	ADULT, OLDER_ADULT	PHASE1|PHASE2	48	INDUSTRY	INTERVENTIONAL

## Sheet: Read_me
Table 1	Unique list of phage accession numbers currently used for treating bacterial infections in Humans, Animals and in Food & Environment Sector.
Table 2	List of Literature with doi in the last five years with human case reports on phage therapy.
Table 3	40 currently available Clinical Trials on phage therapy.
